# Supplementary material for: Protein-Protein Interactions of Tandem Affinity Purified Protein Kinases from Rice
Source: PLoS One. 2009 Aug 19;4(8):e6685. doi: 10.1371/journal.pone.0006685 (PMC2723914; doi:10.1371/journal.pone.0006685)
Supplement: Table S3 — Sequence identified, precursor m/z values and scores for single-peptide-based identified proteins (0.07 MB XLS) [file pone.0006685.s003.xls]

## Sheet: Sheet1
Digested peptides were extracted in 5% formic acid / 50% acetonitrile and separated using C18 reversed phase LC column (Dionex, Sunnyvale, CA)
Q-TOF Ultima tandem mass spectrometer
Spectra were analysed to identify proteins of interest using MASCOT software
Database : MSDB 20051114 (2081917 sequences; 677709849 residues)
Taxonomy : Viridiplantae (Green Plants) (193870 sequences)
Type of search : MS/MS Ion Search
Enzyme : Trypsin
Fixed modifications : Carbamidomethyl ( C )
Variable modifications : Oxidation (M),Phospho (STY)
Mass values : Monoisotopic
Protein Mass : Unrestricted
Peptide Mass Tolerance : ± 0.15 Da
Fragment Mass Tolerance: ± 0.12 Da
Max Missed Cleavages : 1
Instrument type : ESI-QUAD-TOF
S. No.	Protein Name	TIGR_id	SwissProt_id	No. of peptides	% coverage	Score	Observed	Mr(expt)	Mr(calc)	Charge	Delta	Miss	Expect	Rank	Peptide
	From Suppl. Table S1-A
1	Calcium-dependent protein kinase, isoform 11, putative, expressed	Os03g03660
	DNA-binding protein, 42kDa containing protein, expressed	Os05g28280	Q5W6H1_ORYSA	1	2	73	566.82	1131.63	1131.63	2	0.02	0	3.6e-07	1	K.VVLSVSNADTK.V
	Catalase-1, putative, expressed	Os03g03910	Q8LSP8_ORYSA	1	2	63	753.95	1505.89	1505.86	2	0.03	0	0.00012	1	R.LGPNYLLLPPNAPK.C
	Purine-rich single-stranded DNA-binding protein, putative, expressed	Os01g15600	Q5NAR8_ORYSA	1	3	49	564.36	1126.7	1126.7	2	0	0	0.0038	1	R.SSIILPLSGLK.Q
	ATP-dependent Clp protease proteolytic subunit, putative, expressed	Os05g51450	Q6L4S1_ORYSA	1	3	83	735.91	1469.81	1469.77	2	0.04	0	2e-06	1	R.SSAPDLPSLLLDSR.I
	2-cys peroxiredoxin BAS1, chloroplast precursor, putative, expressed	Os02g33450	Q6ER94_ORYSA	1	5	51	743.44	1484.86	1484.84	2	0.02	0	0.0021	1	K.SFGVLIPDQGIALR.G
	CBS domain containing protein, expressed	Os09g02710	Q6YYV0_ORYSA	1	6	79	775.93	1549.84	1549.82	2	0.02	0	5e-06	1	K.VIADVMTYSPLAVR.E
	Initiation factor 2 subunit family protein, expressed	Os10g25320	Q7XEY8_ORYSA	1	3	47	735.94	1469.86	1469.81	2	0.05	0	0.0049	1	M.PDVQPLVSEFVLK.L
	heavy metal-associated domain containing protein, expressed	Os05g27100	Q5WMQ0_ORYSA	1	4	109	1146.15	2290.29	2290.18	2	0.11	0	1.5e-09	1	K.ETTVQATGVASNLVEAIQGAGFK.L
	6,7-dimethyl-8-ribityllumazine synthase family protein, expressed	Os04g42000	Q7XUK6_ORYSA	1	9	41	1043.11	2084.2	2084.12	2	0.08	0	0.0096	1	K.ENITVVSVPGSFEIPVAAQK.L
	ATP-dependent Clp protease proteolytic subunit 2, putative, expressed	Os06g04530	Q5VQ13_ORYSA	1	5	83	843.94	1685.87	1685.79	2	0.09	0	2.2e-06	1	R.GQADDIENEANELIR.I
	Ycf52, putative, expressed	Os05g40260	Q5KQI6_ORYSA	1	4	77	675.88	1349.74	1349.68	2	0.06	0	9e-06	1	R.DISNITLFADNK.V
2	Lectin receptor kinase 7, putative, expressed	Os07g38800
	ABC transporter family protein, putative, expressed	Os01g74470	Q8GU74_ORYSA	1	<1	46	382.18	762.35	762.38	2	-0.03	0	0.017	1	K.APSFWR.L
	26S protease regulatory subunit 6A homolog, putative, expressed	Os06g07630	Q5SNC0_ORYSA	1	3	65	830.93	1659.84	1659.87	2	-0.02	0	0.00017	1	K.LAGPQLVQMFIGDGAK.L
	Mov34/MPN/PAD-1 family protein, expressed	Os04g56654	Q8W424_ORYSA	1	5	107	904.95	1807.88	1807.94	2	-0.06	1	1.1e-08	1	R.DVKDTTISTLATEVTSK.L
	Protein kinase domain containing protein, expressed	Os10g37190	Q7XCT8_ORYSA	1	3	49	682.81	1363.6	1363.67	2	-0.06	0	0.0079	1	K.ASNVLLDEAMSAK.L
	Chlorophyll a-b binding protein 8, chloroplast precursor, putative, expressed	Os02g10390	Q6H746_ORYSA	1	9	74	876.42	1750.83	1750.87	2	-0.04	0	2.4e-05	1	R.TAMMGVVGMVAPELLGK.L
	expressed protein	Os05g33280	Q6ATY4_ORYSA	1	5	79	820.42	1638.82	1638.86	2	-0.04	0	6e-06	1	R.LAAAIDGLPDPGGPTFK.D
	Actin-1, putative, expressed	Os03g50890	ATRZ1	1	4	58	874.43	1746.85	1746.88	2	-0.02	0	0.00097	1	K.SYELPDGQVITIGAER.F
	expressed protein	Os07g37240	T02877	1	6	66	891.46	1780.91	1780.95	2	-0.04	0	0.00012	1	R.LAMVAFLGFAVQAAATGK.G
	Photosystem II 22 kDa protein, chloroplast precursor, putative, expressed	Os01g64960	Q943K1_ORYSA	1	5	55	790.89	1579.77	1579.82	2	-0.06	0	0.0017	1	R.SALGLSEGGPLFGFTK.A
	fiber protein Fb15, putative, expressed	Os02g07910	Q6EUQ5_ORYSA	1	7	61	401.23	800.45	800.48	2	-0.02	0	0.00052	1	R.ALISEIR.G
3	Lectin protein kinase, putative, expressed	Os07g38810
	SHR5-receptor-like kinase, putative, expressed	Os05g16740	Q6F2P3_ORYSA	1	1	46	733.81	1465.6	1465.71	2	-0.11	0	0.015	1	K.ASNVLLDTDLTPK.I
4	Protein kinase domain containing protein	Os01g14510
	Peptidase family M1 containing protein, expressed	Os03g60460	Q84TA3_ORYSA	1	3	102	1057.07	2112.12	2112.19	2	-0.07	0	2.2e-08	1	R.ITFDLLLNVPTQLSAVAAAR.H
	Vacuolar ATP synthase subunit d, putative, expressed	Os01g40470	Q8RU33_ORYSA	1	4	99	801.4	1600.79	1600.88	2	-0.09	0	7.7e-08	1	R.AVNITINSIGTELTR.D
	Cysteine protease 1 precursor, putative, expressed	Os04g57440	KHRZOA	1	2	81	709.84	1417.66	1417.72	2	-0.07	0	5.8e-06	1	R.AFQLYSSGIFTGK.C
	Protein kinase domain containing protein, expressed	Os05g25390	Q5W6V9_ORYSA	1	2	46	747.31	1492.6	1492.72	2	-0.12	1	0.015	1	K.SSNILLDERMDGK.V
	Photosystem II P680 chlorophyll A apoprotein, putative, expressed	Os08g15260	Q6K455_ORYSA	1	2	69	653.81	1305.6	1305.66	2	-0.06	0	8.5e-05	1	R.SQLGEIFELDR.A
	Glutathione S-transferase, N-terminal domain containing protein, expressed	Os08g44400	Q6YZJ0_ORYSA	1	3	75	744.81	1487.61	1487.7	2	-0.08	0	1.8e-05	1	K.MFESADIIDYLR.A
	Thiazole biosynthetic enzyme 1-1, chloroplast precursor, putative, expressed	Os07g34570	Q7XHY5_ORYSA	1	4	68	715.87	1429.74	1429.82	2	-0.08	0	9.3e-05	1	K.LFNAVAVEDLIVK.E
	expressed protein	Os07g37240	T02877	1	6	100	891.43	1780.85	1780.95	2	-0.11	0	5.3e-08	1	R.LAMVAFLGFAVQAAATGK.G
	calcium sensing receptor, putative, expressed	Os02g49680	Q6S3G1_ORYSA	1	3	39	669.86	1337.7	1337.78	2	-0.08	0	0.07	1	K.LISIPLEELPSK.M
	Photosystem II 22 kDa protein, chloroplast precursor, putative, expressed	Os01g64960	Q943K1_ORYSA	1	5	90	790.87	1579.73	1579.82	2	-0.10	0	5.8e-07	1	R.SALGLSEGGPLFGFTK.A
	Chlorophyll a-b binding protein CP24 10B, chloroplast precursor, putative, expressed	Os04g38410	Q7XV11_ORYSA	1	4	64	654.79	1307.57	1307.65	2	-0.08	0	0.00028	1	K.FFDPLGLGGETR.D
	Photosystem I reaction center subunit V, chloroplast precursor, putative, expressed	Os09g30340	Q69QR6_ORYSA	1	6	41	502.78	1003.55	1003.58	2	-0.03	1	0.044	1	R.AKEFAGLLR.S
5	Protein kinase APK1B, chloroplast precursor, putative, expressed	Os03g06330
	Protein kinase APK1B, chloroplast precursor, putative, expressed	Os06g48980	Q5Z823_ORYSA	2	5	99	733.35	1464.68	1464.75	2	-0.07	1	0.015	1	K.TSNILLDTDMKAK.L
	Linker histone H1 and H5 family protein, expressed	Os03g58470	Q851P9_ORYSA	1	3	77	506.24	1010.47	1010.5	2	-0.04	0	1.5e-05	1	R.TGSSQYAIGK.F
	Histone H2A variant, putative, expressed	Os10g28230	Q7XEK5_ORYSA	1	7	52	566.77	1131.53	1131.57	2	-0.04	0	0.004	1	R.GDEELDTLIK.G
	hypothetical protein	Os03g47090	Q5VPN2_ORYSA	1	4	47	584.3	1166.59	1166.62	2	-0.03	1	0.014	1	R.VVSSLRASLR.R
	Potassium channel AKT2/3, putative, expressed	Os05g35410	Q5TKJ4_ORYSA	1	1	47	473.24	944.47	944.5	2	-0.03	1	0.016	1	R.RGDLDTLR.E
	28 kDa ribonucleoprotein, chloroplast, putative, expressed	Os09g39180	Q650W6_ORYSA	1	3	41	541.78	1081.54	1081.53	2	0.02	0	0.043	1	-.MASSIAMSLR.S
	tRNA synthetase class I family protein, putative, expressed	Os10g32570	Q8H905_ORYSA	1	2	40	722.84	1443.67	1443.66	2	0.01	1	0.043	2	M.AEEGRSVGEEEPR.G
6	Serine/threonine-protein kinase RLCKVII	Os07g49470
	expressed protein	Os01g68720	Q8RZX3_ORYSA	1	8	49	1192.48	2382.95	2382.97	2	-0.02	0	0.0054	1	M.SSWNSPYYDTSSYGAGSGGGGGGGR.R
	NB-ARC domain containing protein	Os11g24170	AAX96627	1	<1	42	633.31	1264.61	1264.63	2	-0.02	0	0.04	1	R.TGGSNELMVLTK.V
7	Protein kinase APK1A, chloroplast precursor	Os05g02020
	polynucleotide phosphorylase, putative, expressed	Os07g07310	Q69LE7_ORYSA	1	2	76	1018.01	2034	2033.96	2	0.04	0	1.2e-05	1	K.SIIEETGVDAIDTGDDGTVK.I
	Acyl-CoA dehydrogenase, C-terminal domain containing protein, expressed	Os07g47820	Q6ZDX3_ORYSA	1	1	52	620.36	1238.71	1238.7	2	0.01	0	0.0026	1	R.VPATNILLGEGR.G
	Subtilisin N-terminal Region family protein, expressed	Os07g39020	Q6ZL89_ORYSA	1	1	83	786.86	1571.71	1571.69	2	0.02	0	5.1e-06	1	R.SAMMTTAATLDNTGR.D
	Stromal 70 kDa heat shock-related protein, chloroplast precursor, putative, expressed	Os12g14070	Q84P99_ORYSA	1	6	67	917.49	2749.44	2749.42	3	0.02	1	3.5e-05	1	K.AKMELSTLSQTNISLPFITATADGPK.H
	RNA-metabolising metallo-beta-lactamase family protein, expressed	Os02g33610	Q6ER78_ORYSA	1	2	65	659.36	1316.71	1316.73	2	-0.02	0	0.00018	1	R.SISESVVAGSLLR.H
	UDP-N-acetylmuramyl-tripeptide synthetases family protein, expressed	Os10g40130	Q94LU9_ORYSA	1	6	57	685.39	1368.77	1368.8	2	-0.03	0	0.0007	1	R.ALVIVDDITAALR.M
	NmrA-like family protein, expressed	Os06g49120	Q5Z8V8_ORYSA	1	2	56	943.48	1884.95	1884.96	2	-0.01	0	0.0016	1	K.AAGLDLDEVMAVSPVGLGR.R
	DEAD/DEAH box helicase, putative, expressed	Os03g01830	Q8H7P8_ORYSA	1	2	77	1049.57	2097.12	2097.1	2	0.02	0	6e-06	1	K.TQLESLDQELDVLIATPGR.F
	F-box domain containing protein	Os11g10370	Q9LLP2_ORYSA	1	2	60	459.77	917.53	917.53	2	0	1	0.00047	1	R.ISSQSLKR.L
	Actin-1, putative, expressed	Os03g50890	ATRZ1	1	4	49	874.44	1746.87	1746.88	2	-0.01	0	0.0067	1	K.SYELPDGQVITIGAER.F
	Fibrillarin-2, putative, expressed	Os05g08360	Q6AT27_ORYSA	1	3	59	626.86	1251.71	1251.72	2	-0.01	0	0.00058	1	R.ILALNASYFLK.N
	expressed protein	Os01g68720	Q8RZX3_ORYSA	1	8	56	1192.5	2382.98	2382.97	2	0.01	0	0.0012	1	M.SSWNSPYYDTSSYGAGSGGGGGGGR.R
	Ribonuclease T2 family protein, expressed	Os09g36700	Q69JF3_ORYSA	1	7	62	685.71	2054.1	2054.11	3	-0.01	1	0.00018	1	K.IKEVIEEGIGAPALIQCSK.G
	linker histone H1 and H5 family protein, expressed	Os04g18090	Q7XM53_ORYSA	1	4	45	425.77	849.52	849.51	2	0.01	0	0.017	1	K.AKPAAPAPK.A
	expressed protein	Os01g37210	Q6Z338_ORYSA	1	9	41	405.22	808.43	808.37	2	0.05	0	0.045	1	R.QMASASAK.H
	Histone H2A variant, putative, expressed	Os10g28230	Q7XEK5_ORYSA	1	6	59	472.77	943.53	943.52	2	0	0	0.00077	1	R.AGIQFPVGR.I
9	Protein kinase domain containing protein, expressed	Os01g67340
	Heat shock protein 82, putative, expressed	Os08g39140	Q5QLP0_ORYSA	1	2	72	764.4	1526.78	1526.79	2	-0.01	0	4.3e-05	1	K.GIVDSEDLPLNISR.E
	D-alanine ligase family, putative, expressed	Os07g49110	Q7XI67_ORYSA	1	1	107	717.87	1433.72	1433.7	2	0.02	0	1.2e-08	1	K.FGEDGGIQELLEK.A
	Elongation factor 2, putative, expressed	Os02g32030	Q6H4L2_ORYSA	1	1	46	907.49	1812.96	1812.94	2	0.02	0	0.011	1	K.AYLPVIESFGFSSQLR.A
	Vacuolar ATP synthase catalytic subunit A, putative, expressed	Os06g45120	Q651T8_ORYSA	1	1	70	656.86	1311.71	1311.71	2	-0.01	0	4.6e-05	1	R.VGNDNLIGEIIR.L
	Alanine aminotransferase 2, putative, expressed	Os07g01760	Q69UU3_ORYSA	1	2	72	654.34	1306.66	1306.67	2	-0.01	0	3.5e-05	1	K.GVMQMLNTIIR.N
	Serine hydroxymethyltransferase, mitochondrial precursor, putative, expressed	Os03g52840	Q7Y1F0_ORYSA	1	2	43	747.41	1492.8	1492.79	2	0.01	0	0.029	1	K.VADFFDAAVNLALK.V
	Eukaryotic initiation factor 4A, putative, expressed	Os02g05330	Q9AR32_ORYSA	1	5	41	794.36	1586.71	1586.7	2	0.01	0	0.047	1	K.MFVLDEADEMLSR.G
	IAP100, putative, expressed	Os10g35030	Q9FWV4_ORYSA	1	5	108	880.01	1758	1758	2	-0.00	0	4.8e-09	1	R.ELAGVQPLVEALPPVAR.A
	oxidoreductase, zinc-binding dehydrogenase family protein, expressed	Os08g43190	Q6ZBH2_ORYSA	1	4	90	973.97	1945.92	1945.87	2	0.05	0	6e-07	1	R.FGFSQEDVEEAFEVSAR.G
	Glutamine synthetase, chloroplast precursor, putative, expressed	Os04g56400	AJRZQD	1	3	85	908.42	1814.82	1814.81	2	0.01	0	1.4e-06	1	R.MEQLLNMDTTPFTDK.I
	Glutamate-1-semialdehyde 2,1-aminomutase, chloroplast precursor, putative	Os08g41990	Q6YZE2_ORYSA	1	3	62	811.93	1621.85	1621.87	2	-0.01	0	0.00032	1	K.AGSGVATLGLPDSPGVPK.G
	Actin-1, putative, expressed	Os03g50890	ATRZ1	1	4	105	874.45	1746.88	1746.88	2	0	0	1.8e-08	1	K.SYELPDGQVITIGAER.F
	mRNA-binding protein precursor, putative, expressed	Os07g11110	Q8GTK8_ORYSA	1	4	88	901.46	1800.91	1800.9	2	0	0	8.9e-07	1	R.DLASMVALAVESPGAAAGR.I
	expressed protein	Os08g44000	Q6Z3F9_ORYSA	1	4	66	862.44	1722.87	1722.96	2	-0.09	0	0.00013	1	R.LAGQDANVTTVPVAVLR.F
	Ribonuclease T2 family protein, expressed	Os09g36680	Q8RYA7_ORYSA	1	5	97	853.89	1705.76	1705.76	2	0	0	1.2e-07	1	K.SFMTFDSSENTAVVR.C
	Carbonic anhydrase, chloroplast precursor, putative, expressed	Os01g45274	T03254	1	4	68	622.82	1243.62	1243.64	2	-0.02	0	0.0001	1	K.EAVNQSLENLK.T
	Chlorophyll a-b binding protein 8, chloroplast precursor, putative, expressed	Os02g10390	Q6H746_ORYSA	1	9	93	876.43	1750.85	1750.87	2	-0.01	0	3.2e-07	1	R.TAMMGVVGMVAPELLGK.L
10	WAK-like kinase, putative, expressed	Os03g12470
	Stromal 70 kDa heat shock-related protein, chloroplast precursor, putative, expressed	Os12g14070	Q84P99_ORYSA	1	6	71	917.44	2749.29	2749.42	3	-0.13	1	2.7e-05	1	K.AKMELSTLSQTNISLPFITATADGPK.H
	RuBisCO subunit binding-protein alpha subunit, chloroplast precursor, putative, expressed	Os03g64210	Q7X9A7_ORYSA	1	2	74	842.47	1682.92	1682.99	2	-0.08	1	1.3e-05	1	K.LGLLSVTSGANPVSIKK.G
	hypothetical protein	Os10g21540	Q8W2W3_ORYSA	1	2	43	416.73	831.45	831.48	2	-0.03	0	0.038	1	R.SLSLGSLR.E
11	Carbon catabolite derepressing protein kinase, putative, expressed	Os08g37800
	CBS domain containing protein, expressed	Os04g32880	Q7XV93_ORYSA	1	9	84	767.87	1533.72	1533.79	2	-0.07	0	2.6e-06	1	K.LQFYGGPDVAAIQR.R
	Potassium channel AKT2/3, putative, expressed	Os05g35410	Q5TKJ4_ORYSA	1	1	51	473.24	944.46	944.5	2	-0.04	1	0.0067	1	R.RGDLDTLR.E
	SNF1-related protein kinase regulatory beta subunit 1, putative, expressed	Os05g41220	Q6F337_ORYSA	1	16	70	1031.15	3090.43	3090.58	3	-0.15	0	3.7e-05	1	K.EPPILPPQLVMSVLGDTDNSEEQTLKPK.H
12	SNF1-related protein kinase catalytic alpha subunit KIN10, putative, expressed	Os05g45420
	ATP-dependent Clp protease proteolytic subunit, putative, expressed	Os05g51450	Q6L4S1_ORYSA	1	3	52	735.89	1469.77	1469.77	2	0	0	0.003	1	R.SSAPDLPSLLLDSR.I
13	OsMPK14 - putative MAPK based on amino acid sequence homology, expressed	Os02g05480
	Chaperonin CPN60-2, mitochondrial precursor, putative, expressed	Os05g46290	Q5TKQ5_ORYSA	1	1	64	598.85	1195.68	1195.77	2	-0.09	1	0.00022	1	K.IGVQIIKNALK.A
	From Suppl. Table S1-B
1	Serine/threonine-protein kinase SAPK3, putative, expressed	Os10g41490
	retrotransposon protein, putative, Ty3-gypsy subclass	Os11g26460	AAX95930	1	<1	39	428.78	855.54	855.52	2	0.02	0	0.048	1	R.LASLLPSR.W
2	Protein kinase domain containing protein, expressed	Os05g32360
	retrotransposon protein, putative, Ty3-gypsy subclass	Os10g09430	Q6ZFS9_ORYSA	1	5	44	670.83	1339.65	1339.64	2	0.01	1	0.029	1	R.RSAAPMVAGGDHR.G
	ATP-dependent Clp protease proteolytic subunit, putative, expressed	Os05g51450	Q6L4S1_ORYSA	1	3	75	735.88	1469.74	1469.77	2	-0.03	0	1.8e-05	1	R.SSAPDLPSLLLDSR.I
3	Protein kinase family protein	Os01g56330
	Chlorophyll a-b binding protein 8, chloroplast precursor, putative, expressed	Os02g10390	Q6H746_ORYSA	1	9	44	876.41	1750.8	1750.87	2	-0.07	0	0.022	1	R.TAMMGVVGMVAPELLGK.L
4	NAK-like ser/thr protein kinase, putative, expressed	Os01g14932
	Leucine Rich Repeat family protein	Os02g05940	Q5UD37_ORYRU	1	1	52	959.43	1916.85	1916.96	2	-0.12	0	0.004	2	K.GDVYSFGVVLLELLTGR.R
	strubbelig receptor family 5, putative, expressed	Os09g38700	Q653R1_ORYSA	1	4	52	950.43	1898.84	1898.98	2	-0.14	0	0.0036	1	K.SDVYSFGVIMLELLTGR.K
	Leucine Rich Repeat family protein, expressed	Os02g05910	Q5UD34_ORYRU	1	1	51	975.41	1948.8	1948.94	2	-0.13	0	0.0039	1	R.GDMYSFGVVLLELLTGR.R
	Protein kinase domain containing protein, expressed	Os07g35370	Q84SG9_ORYSA	1	2	45	746.81	1491.6	1491.71	2	-0.10	0	0.018	1	K.ASNILLDMNMNPK.I
	F-box domain containing protein	Os11g10370	Q9LLP2_ORYSA	1	2	52	459.74	917.46	917.53	2	-0.07	0	0.0041	1	R.ISSQSLKR.L
	hypothetical protein	Os03g60660	Q84TB1_ORYSA	1	7	57	579.25	1156.49	1156.53	2	-0.04	0	0.0014	1	R.QGYGVLDAVR.A
	transposon protein, putative, CACTA, En/Spm sub-class, expressed	Os01g09220	Q5SNE7_ORYSA	1	1	44	428.74	855.46	855.48	2	-0.03	0	0.026	1	R.LATGEPLR.L
	Shugoshin C terminus family protein, expressed	Os02g55570	Q69QY9_ORYSA	1	1	44	423.2	844.39	844.45	2	-0.06	0	0.033	1	R.SSVGRPSR.R
5	Protein kinase domain containing protein, expressed	Os08g02996
	hypothetical protein	Os10g21540	Q8W2W3_ORYSA	1	2	42	416.74	831.47	831.48	2	-0.01	0	0.047	1	R.SLSLGSLR.E
	pentatricopeptide, putative, expressed	Os04g46010	Q7XN02_ORYSA	1	3	48	927.97	1853.93	1853.94	2	-0.01	0	0.0092	1	R.FSLSSSDMAIQLDLIAK.V
	Chlorophyll a-b binding protein 8, chloroplast precursor, putative, expressed	Os02g10390	Q6H746_ORYSA	1	9	42	876.43	1750.85	1750.87	2	-0.02	0	0.036	1	R.TAMMGVVGMVAPELLGK.L
6,	Protein kinase domain containing protein	Os09g18010	Q6ERY7_ORYSA	1	1	81	700.36	1398.71	1398.82	2	-0.11	0	4e-06	1	K.TSNILLGKNLQAK.I
	ATP-dependent Clp protease proteolytic subunit, putative, expressed	Os05g51450	Q6L4S1_ORYSA	1	3	50	735.85	1469.68	1469.77	2	-0.09	0	0.008	1	R.SSAPDLPSLLLDSR.I
7	Brassinosteroid insensitive1-associated receptor kinase 1 precursor, putative, expressed	Os06g16330
	Chaperone protein dnaJ, putative, expressed	Os05g26902	Q5W730_ORYSA	1	2	48	578.76	1155.5	1155.65	2	-0.15	0	0.01	1	K.LIEELANLNK.A
9	Leucine-rich repeat transmembrane protein kinase	Os07g48310
	Zinc finger, C2H2 type family protein, expressed	Os11g25610	AAX96267	1	1	45	435.75	869.49	869.5	2	-0.01	0	0.02	1	R.VTVVAEPR.T
10	Putative leucine-rich repeat transmembrane protein	Os03g08550
	RNA recognition motif putative	Os02g12850	Q6YVH3_ORYSA	1	3	61	853.42	1704.83	1704.76	2	0.07	0	0.0005	1	R.GFGFVTFESEDSVER.V
	Hypothetical protein	Os10g21540	Q8W2W3_ORYSA	1	2	44	416.76	831.51	831.48	2	0.03	0	0.022	1	R.SLSLGSLR.E
	Serine carboxypeptidase	Os01g43890	Q9FP87_ORYSA	1	1	40	414.25	826.48	826.4	2	0.08	0	0.053	1	-.MASFLSR.A
	ICE-like protease (caspase) p20 domain	Os01g58580	Q8LJ88_ORYSA	1	3	112	786.37	1570.73	1570.73	2	0	0	3.9e-09	1	R.MTLFNIFGDDASPK.V
	Copper amine oxidase, enzyme domain, putative	Os07g38440	Q69UD6_ORYSA	1	5	41	738.36	1474.7	1474.69	2	0.01	0	0.058	1	R.CVAVGGVCGGGGGGRR.G
11	Leucine-rich repeat transmembrane protein kinase	Os03g57780
	Zinc finger, C2H2 type family protein, expressed	Os11g25610	AAX96267	1	1	45	435.78	869.55	869.5	2	0.05	0	0.011	1	R.VTVVAEPR.T
12,	Protein kinase domain, putative	Os01g60280	Q5QMM2_ORYSA	1	2	62	580.3	1158.58	1158.62	2	-0.04	0	0.00048	1	K.GNLTDGTAVAIK.R
13	Leucine Rich Repeat family protein, expressed	Os10g06760
	Stromal 70 kD heat shock-related protein, chloroplast precursor, putative, expressed	Os12g14070	Q84P99_ORYSA	1	6	54	917.43	2749.28	2749.42	3	-0.15	1	0.0016	1	K.AKMELSTLSQTNISLPFITATADGPK.H
	Serine carboxypeptidase family protein, expressed	Os01g43890	Q9FP87_ORYSA	1	1	41	414.22	826.43	826.4	2	0.03	0	0.047	1	-.MASFLSR.A
14	Leucine Rich Repeat family protein, expressed	Os02g05950	Q66QA6_ORYSA	1	1	52	647.34	1292.66	1292.7	2	-0.04	1	0.0036	1	K.SSNILLDKEFK.S
	NB-ARC domain containing protein	Os11g24170	AAX96627	1	<1	42	633.3	1264.58	1264.63	2	-0.05	0	0.044	1	R.TGGSNELMVLTK.V
	Protein kinase domain containing protein	Os04g01890	Q7XSW3_ORYSA	1	1	44	661.33	1320.64	1320.67	2	-0.02	0	0.025	1	K.SSNILLDQEFR.A
	Protein kinase domain containing protein, expressed	Os07g35700	Q84S59_ORYSA	1	3	48	943.45	2827.33	2827.33	3	0.05	1	0.0074	1	R.GQYSMKLDVYSFGVLVLEIITGR.R
15	Protein kinase domain containing protein, expressed	Os02g53720	Q6ZGC7_ORYSA	1	3	65	741.34	1480.67	1480.73	2	-0.06	0	0.00036	1	K.EFETELETVGSIK.H
	Expressed protein	Os01g68720	Q8RZX3_ORYSA	1	8	42	1192.46	2382.91	2382.97	2	-0.06	0	0.021	1	M.SSWNSPYYDTSSYGAGSGGGGGGGR.R
16	Leucine Rich Repeat family protein	Os01g53920
	Serine hydroxymethyltransferase, mitochondrial precursor, putative, expressed	Os03g52840	Q7Y1F0_ORYSA	1	3	93	747.38	1492.75	1492.79	2	-0.04	0	3.8e-07	1	K.VADFFDAAVNLALK.V
	Aldehyde dehydrogenase, mitochondrial precursor, putative, expressed	Os02g49720	Q6YWQ9_ORYSA	1	3	65	836.44	1670.87	1670.92	2	-0.06	0	0.00016	1	K.IAQEEIFGPVQSILK.F
	Alanine aminotransferase 2, putative, expressed	Os07g01760	Q69UU3_ORYSA	1	4	90	881.45	1760.88	1760.93	2	-0.05	0	5.9e-07	1	K.LLEATGISTVPGSGFGQK.E
	Actin-1, putative, expressed	Os03g50890	ATRZ1	1	4	96	874.46	1746.9	1746.88	2	0.02	0	1.4e-07	1	K.SYELPDGQVITIGAER.F
	Tha8, putative, expressed	Os01g06480	Q9FYP8_ORYSA	1	2	39	428.76	855.51	855.52	2	-0.00	0	0.054	1	M.ASLLSLPR.L
	N-acetyl-gamma-glutamyl-phosphate reductase, chloroplast precursor, putative, expressed	Os03g42110	Q6AV34_ORYSA	1	2	45	649.43	1296.84	1296.8	2	0.04	0	0.0026	1	R.AIIISVIDNLVK.G
	Eukaryotic initiation factor 4A, putative, expressed	Os06g48750	Q5Z847_ORYSA	1	3	44	794.38	1586.75	1586.7	2	0.05	0	0.028	1	K.MFVLDEADEMLSR.G
	mRNA-binding protein precursor, putative, expressed	Os07g11110	Q8GTK8_ORYSA	1	4	97	901.48	1800.95	1800.9	2	0.05	0	7e-08	1	R.DLASMVALAVESPGAAAGR.I
	Cysteine synthase, chloroplast precursor, putative, expressed	Os01g74650	Q5JNB0_ORYSA	1	3	75	653.37	1304.72	1304.7	2	0.02	0	1.5e-05	1	K.AFGAELVLTDAAK.G
	Annexin family protein, expressed	Os05g31750	Q6L4C6_ORYSA	1	3	54	522.32	1042.62	1042.6	2	0.02	0	0.0021	1	R.DALLSLVAGGK.-
	Chlorophyll a-b binding protein 8, chloroplast precursor, putative, expressed	Os02g10390	Q6H746_ORYSA	1	9	55	876.48	1750.95	1750.87	2	0.08	0	0.0011	1	R.TAMMGVVGMVAPELLGK.L
	Ribonuclease T2 family protein, expressed	Os09g36680	Q8RYA7_ORYSA	1	5	54	853.93	1705.85	1705.76	2	0.09	0	0.002	1	K.SFMTFDSSENTAVVR.C
	CBS domain containing protein, expressed	Os03g52690	Q84R32_ORYSA	1	9	46	725.72	2174.15	2174.09	2	0.06	0	0.0074	1	K.VGDIMTEENQLITVKPDTR.V
	Photosystem I reaction center subunit III, chloroplast precursor, putative,expressed	Os03g56670	Q8S7H8_ORYSA	1	7	41	872.99	1743.97	1743.9	2	0.07	0	0.025	1	K.YAPDSAPALAINATIEK.T
	heavy metal-associated domain containing protein, expressed	Os05g27100	Q5WMQ0_ORYSA	1	4	136	1146.15	2290.28	2290.18	2	0.1	0	3e-12	1	K.ETTVQATGVASNLVEAIQGAGFK.L
17	Protein kinase, putative, expressed	Os01g12720
	Hypothetical protein	Os04g56430	Q7X8N1_ORYSA	1	5	82	753.36	1504.7	1504.79	2	-0.09	0	4e-06	1	R.LLAATAEYAAGDIAR.K
18	Protein kinase domain containing protein, expressed	Os09g03620
	NB-ARC domain containing protein	Os11g24170	AAX96627	1	<1	42	633.3	1264.58	1264.63	2	-0.06	0	0.043	1	R.TGGSNELMVLTK.V
20	Serine/threonine-protein kinase NAK	Os10g26520
	Leucine-rich repeat transmembrane protein kinase, putative, expressed	Os05g40270	Q5KQI5_ORYSA	1	1	48	711.35	1420.69	1420.79	2	-0.10	0	0.011	2	K.ASNILLDSKYVAK.V
22	Protein kinase domain containing protein, expressed	Os04g41310
	Leucine Rich Repeat family protein, expressed	Os02g05910	Q5UD34_ORYRU	1	2	82	943.47	1884.93	1884.97	2	-0.03	0	5e-06	1	R.GDMYSFGVVLLELLTGR.R
23	Lectin protein kinase family protein	Os03g62180
	RuBisCO subunit binding-protein alpha subunit, chloroplast precursor, putative, expressed	Os03g64210	Q7X9A7_ORYSA	1	2	91	778.41	1554.81	1554.9	2	-0.09	0	4.2e-07	1	K.LGLLSVTSGANPVSIK.K
	Cysteine protease 1 precursor, putative, expressed	Os04g57440	KHRZOA	1	2	77	709.84	1417.67	1417.72	2	-0.05	0	1.5e-05	1	R.AFQLYSSGIFTGK.C
24	D-mannose binding lectin family protein	Os04g01310
	Stromal 70 kD heat shock-related protein, chloroplast precursor, putative, expressed	Os12g14070	Q84P99_ORYSA	1	4	94	893.99	1785.96	1785.95	2	0.01	0	1.4e-07	1	K.LSVDNLDEVILVGGSTR.I
	S3 self-incompatibility locus-linked pollen 3.15 protein, putative, expressed	Os03g45770	Q75GP2_ORYSA	1	1	51	698.33	1394.65	1394.7	2	-0.05	0	0.0052	1	R.LSGMLSQLLTPR.I
	SHR5-receptor-like kinase, putative, expressed	Os05g16824	Q7XTP3_ORYSA	1	1	48	557.28	1112.55	1112.55	2	-0.00	0	0.0091	1	R.LGEGGYGAVYK.G
	Nucleosome assembly protein containing protein, expressed	Os02g36710	Q69JW2_ORYSA	1	7	94	945.47	1888.92	1888.91	2	0.01	0	2.1e-07	1	K.TYAFADDGTTTINATSIK.W
25	OsMPK7 - putative MAPK based on amino acid sequence homology, expressed	Os06g48590
	Chlorophyll a-b binding protein 8, chloroplast precursor, putative, expressed	Os02g10390	Q6H746_ORYSA	1	9	81	876.41	1750.81	1750.87	2	-0.06	0	4.9e-06	1	R.TAMMGVVGMVAPELLGK.L
	Carbonic anhydrase, chloroplast precursor, putative, expressed	Os01g45274	T03254	1	4	68	622.8	1243.59	1243.64	2	-0.05	0	0.0001	1	K.EAVNQSLENLK.T
	CBS domain containing protein, expressed	Os08g22149	Q6UUK6_ORYSA	1	7	85	736.88	1471.75	1471.81	2	-0.05	0	1.9e-06	1	K.VIGDVMTSAPLVVR.E
	2-cys peroxiredoxin BAS1, chloroplast precursor, putative, expressed	Os02g33450	Q6ER94_ORYSA	1	5	45	743.4	1484.78	1484.84	2	-0.05	0	0.016	1	K.SFGVLIPDQGIALR.G
	CBS domain containing protein, expressed	Os09g02710	Q6YYV0_ORYSA	1	6	73	775.89	1549.76	1549.82	2	-0.06	0	3.3e-05	1	K.VIADVMTYSPLAVR.E
	CBS domain containing protein, expressed	Os03g52690	Q84R32_ORYSA	1	9	70	725.67	2173.99	2174.09	3	-0.10	0	5.8e-05	1	K.VGDIMTEENQLITVKPDTR.V
	Histone H2A variant, putative, expressed	Os10g28230	Q7XEK5_ORYSA	1	6	62	472.76	943.5	943.52	2	-0.03	0	0.00045	1	R.AGIQFPVGR.I
26	OsMPK20-3 - putative MAPK based on amino acid sequence homology, expressed	Os06g26340	Q5VN19_ORYSA	1	1	51	555.3	1108.59	1108.66	2	-0.07	0	0.0035	1	K.ADPLALQLLR.K
	NmrA-like family protein, expressed	Os06g25439	Q69SX2_ORYSA	1	4	44	690.33	1378.64	1378.76	2	-0.11	0	0.031	1	R.SLPQDPNLQLVR.A
27	OsMPK20-5 - putative MAPK based on amino acid sequence homology, expressed	Os05g49140
	Retrotransposon protein, putative, unclassified	Os06g31530	Q6ZFS9_ORYSA	1	5	40	670.83	1339.64	1339.64	2	0	0	0.064	1	R.RSAAPMVAGGDHR.G
28	OsMPK20-4 - putative MAPK based on amino acid sequence homology, expressed	Os01g47530	Q5SN53_ORYSA	1	2	43	603.8	1205.58	1205.57	2	0.01	0	0.03	1	R.QFANLEENGGK.N
	Protein kinase domain, putative	Os05g40180	Q75GM2_ORYSA	1	4	45	596.31	1190.6	1190.63	2	-0.03	0	0.02	1	K.LIDFGAATDLR.I
29	Tousled-like kinase 2, putative, expressed	Os03g53880
	Vacuolar ATP synthase catalytic subunit A, putative, expressed	Os06g45120	Q651T8_ORYSA	1	1	105	656.84	1311.66	1311.71	2	-0.05	0	1.8e-08	1	R.VGNDNLIGEIIR.L
31	Protein kinase domain containing protein, expressed	Os06g08280
	Potassium channel AKT2/3, putative, expressed	Os05g35410	Q5TKJ4_ORYSA	1	1	47	473.25	944.49	944.5	2	-0.02	0	0.017	1	R.RGDLDTLR.E
	ATP-dependent protease La domain containing protein, expressed	Os07g32560	Q6Z4A9_ORYSA	1	4	98	793.89	1585.76	1585.79	2	-0.03	0	9.8e-08	1	R.EQQALLELEDTAAR.L
32	Protein kinase domain containing protein, expressed	Os09g33630	Q69SG8_ORYSA	1	22	81	646.37	1290.73	1290.69	2	0.04	1	4.9e-06	1	K.ASNILLDKDFR.A
	RuBisCO subunit binding-protein beta subunit, chloroplast precursor, putative, expressed	Os02g01280	Q6ZFJ9_ORYSA	1	2	47	771.4	1540.78	1540.76	2	0.02	0	0.011	1	K.EVELEDPVENIGAK.L
	NB-ARC domain containing protein, expressed	Os10g33440	Q7XDG5_ORYSA	1	<1	50	679.37	1356.73	1356.7	2	0.03	1	0.0054	1	R.LEIEDIAAGDRR.R
	Actin-1, putative, expressed	Os03g50890	ATRZ1	1	4	112	874.47	1746.93	1746.88	2	0.05	0	2.7e-09	1	K.SYELPDGQVITIGAER.F
	hypothetical protein	Os09g15580	Q6K3X1_ORYSA	1	4	107	845.49	1688.96	1688.91	2	0.05	0	5e-09	1	R.SVVVALMALTANTDLR.D
	expressed protein	Os08g44000	Q6Z3F9_ORYSA	1	4	45	862.47	1722.93	1722.96	2	-0.03	0	0.011	1	R.LAGQDANVTTVPVAVLR.F
