# Supplementary material for: Protein-Protein Interactions of Tandem Affinity Purified Protein Kinases from Rice
Source: PLoS One. 2009 Aug 19;4(8):e6685. doi: 10.1371/journal.pone.0006685 (PMC2723914; doi:10.1371/journal.pone.0006685)
Supplement: Table S4 — Mass-spectra for the single-peptide-based identified proteins (1.09 MB XLS) [file pone.0006685.s004.xls]

## Sheet: Sheet1
S. No.
From Table S1-A
1
	DNA-binding protein, 42kDa containing protein, expressed Os05g28280
										#	b	b++	b*	b*++	b0	b0++	Seq.	y	y++	y*	y*++	y0	y0++	#
										1	100.08	50.54					V							11
										2	199.14	100.08					V	1033.55	517.28	1016.53	508.77	1015.54	508.27	10
										3	312.23	156.62					L	934.48	467.75	917.46	459.23	916.47	458.74	9
										4	399.26	200.13			381.25	191.13	S	821.4	411.2	804.37	402.69	803.39	402.2	8
										5	498.33	249.67			480.32	240.66	V	734.37	367.69	717.34	359.17	716.36	358.68	7
										6	585.36	293.18			567.35	284.18	S	635.3	318.15	618.27	309.64	617.29	309.15	6
										7	699.4	350.21	682.38	341.69	681.39	341.2	N	548.27	274.64	531.24	266.12	530.26	265.63	5
										8	770.44	385.72	753.41	377.21	752.43	376.72	A	434.22	217.62	417.2	209.1	416.21	208.61	4
										9	885.47	443.24	868.44	434.72	867.46	434.23	D	363.19	182.1	346.16	173.58	345.18	173.09	3
										10	986.52	493.76	969.49	485.25	968.5	484.76	T	248.16	124.58	231.13	116.07	230.15	115.58	2
										11							K	147.11	74.06	130.09	65.55			1
	Catalase-1, putative, expressed Os03g03910
										#	b	b++	b*	b*++	Seq.	y	y++	y*	y*++	#
										1	114.09	57.55			L					14
										2	171.11	86.06			G	1393.78	697.4	1376.76	688.88	13
										3	268.17	134.59			P	1336.76	668.88	1319.74	660.37	12
										4	382.21	191.61	365.18	183.09	N	1239.71	620.36	1222.68	611.85	11
										5	545.27	273.14	528.25	264.63	Y	1125.67	563.34	1108.64	554.82	10
										6	658.36	329.68	641.33	321.17	L	962.6	481.81	945.58	473.29	9
										7	771.44	386.22	754.41	377.71	L	849.52	425.26	832.49	416.75	8
										8	884.52	442.77	867.5	434.25	L	736.44	368.72	719.41	360.21	7
										9	981.58	491.29	964.55	482.78	P	623.35	312.18	606.32	303.67	6
										10	1078.63	539.82	1061.6	531.31	P	526.3	263.65	509.27	255.14	5
										11	1192.67	596.84	1175.65	588.33	N	429.25	215.13	412.22	206.61	4
										12	1263.71	632.36	1246.68	623.85	A	315.2	158.1	298.18	149.59	3
										13	1360.76	680.88	1343.74	672.37	P	244.17	122.59	227.14	114.07	2
										14					K	147.11	74.06	130.09	65.55	1
	Purine-rich single-stranded DNA-binding protein, putative, expressed Os01g15600
										#	b	b++	b0	b0++	Seq.	y	y++	y*	y*++	y0	y0++	#
										1	88.04	44.52	70.03	35.52	S							11
										2	175.07	88.04	157.06	79.03	S	1040.67	520.84	1023.64	512.33	1022.66	511.83	10
										3	288.16	144.58	270.14	135.58	I	953.64	477.32	936.61	468.81	935.63	468.32	9
										4	401.24	201.12	383.23	192.12	I	840.56	420.78	823.53	412.27	822.54	411.78	8
										5	514.32	257.67	496.31	248.66	L	727.47	364.24	710.44	355.73	709.46	355.23	7
										6	611.38	306.19	593.37	297.19	P	614.39	307.7	597.36	299.18	596.38	298.69	6
										7	724.46	362.73	706.45	353.73	L	517.33	259.17	500.31	250.66	499.32	250.17	5
										8	811.49	406.25	793.48	397.24	S	404.25	202.63	387.22	194.12	386.24	193.62	4
										9	868.51	434.76	850.5	425.76	G	317.22	159.11	300.19	150.6			3
										10	981.6	491.3	963.59	482.3	L	260.2	130.6	243.17	122.09			2
										11					K	147.11	74.06	130.09	65.55			1
	ATP-dependent Clp protease proteolytic subunit, putative, expressed Os05g51450
										#	b	b++	b0	b0++	Seq.	y	y++	y*	y*++	y0	y0++	#
										1	88.04	44.52	70.03	35.52	S							14
										2	175.07	88.04	157.06	79.03	S	1383.75	692.38	1366.72	683.86	1365.74	683.37	13
										3	246.11	123.56	228.1	114.55	A	1296.72	648.86	1279.69	640.35	1278.71	639.86	12
										4	343.16	172.08	325.15	163.08	P	1225.68	613.34	1208.65	604.83	1207.67	604.34	11
										5	458.19	229.6	440.18	220.59	D	1128.63	564.82	1111.6	556.3	1110.62	555.81	10
										6	571.27	286.14	553.26	277.13	L	1013.6	507.3	996.57	498.79	995.59	498.3	9
										7	668.32	334.67	650.31	325.66	P	900.51	450.76	883.49	442.25	882.5	441.76	8
										8	755.36	378.18	737.35	369.18	S	803.46	402.23	786.44	393.72	785.45	393.23	7
										9	868.44	434.72	850.43	425.72	L	716.43	358.72	699.4	350.21	698.42	349.71	6
										10	981.53	491.27	963.51	482.26	L	603.35	302.18	586.32	293.66	585.34	293.17	5
										11	1094.61	547.81	1076.6	538.8	L	490.26	245.63	473.24	237.12	472.25	236.63	4
										12	1209.64	605.32	1191.63	596.32	D	377.18	189.09	360.15	180.58	359.17	180.09	3
										13	1296.67	648.84	1278.66	639.83	S	262.15	131.58	245.12	123.07	244.14	122.57	2
										14					R	175.12	88.06	158.09	79.55			1
	2-cys peroxiredoxin BAS1, chloroplast precursor, putative, expressed Os02g33450
										#	b	b++	b*	b*++	b0	b0++	Seq.	y	y++	y*	y*++	y0	y0++	#
										1	88.04	44.52			70.03	35.52	S							14
										2	235.11	118.06			217.1	109.05	F	1398.81	699.91	1381.78	691.4	1380.8	690.9	13
										3	292.13	146.57			274.12	137.56	G	1251.74	626.37	1234.72	617.86	1233.73	617.37	12
										4	391.2	196.1			373.19	187.1	V	1194.72	597.86	1177.69	589.35	1176.71	588.86	11
										5	504.28	252.64			486.27	243.64	L	1095.65	548.33	1078.63	539.82	1077.64	539.32	10
										6	617.37	309.19			599.36	300.18	I	982.57	491.79	965.54	483.27	964.56	482.78	9
										7	714.42	357.71			696.41	348.71	P	869.48	435.25	852.46	426.73	851.47	426.24	8
										8	829.45	415.23			811.43	406.22	D	772.43	386.72	755.4	378.21	754.42	377.71	7
										9	957.5	479.26	940.48	470.74	939.49	470.25	Q	657.4	329.21	640.38	320.69			6
										10	1014.53	507.77	997.5	499.25	996.51	498.76	G	529.35	265.18	512.32	256.66			5
										11	1127.61	564.31	1110.58	555.8	1109.6	555.3	I	472.32	236.67	455.3	228.15			4
										12	1198.65	599.83	1181.62	591.31	1180.64	590.82	A	359.24	180.12	342.21	171.61			3
										13	1311.73	656.37	1294.7	647.86	1293.72	647.36	L	288.2	144.61	271.18	136.09			2
										14							R	175.12	88.06	158.09	79.55			1
	CBS domain containing protein, expressed Os09g02710
										#	b	b++	b0	b0++	Seq.	y	y++	y*	y*++	y0	y0++	#
										1	100.08	50.54			V							14
										2	213.16	107.08			I	1451.76	726.38	1434.73	717.87	1433.75	717.38	13
										3	284.2	142.6			A	1338.67	669.84	1321.65	661.33	1320.66	660.83	12
										4	399.22	200.12	381.21	191.11	D	1267.64	634.32	1250.61	625.81	1249.62	625.32	11
										5	498.29	249.65	480.28	240.64	V	1152.61	576.81	1135.58	568.29	1134.6	567.8	10
										6	645.33	323.17	627.32	314.16	M	1053.54	527.27	1036.51	518.76	1035.53	518.27	9
										7	746.38	373.69	728.36	364.69	T	906.5	453.76	889.48	445.24	888.49	444.75	8
										8	909.44	455.22	891.43	446.22	Y	805.46	403.23	788.43	394.72	787.45	394.23	7
										9	996.47	498.74	978.46	489.73	S	642.39	321.7	625.37	313.19	624.38	312.7	6
										10	1093.52	547.27	1075.51	538.26	P	555.36	278.18	538.33	269.67			5
										11	1206.61	603.81	1188.6	594.8	L	458.31	229.66	441.28	221.14			4
										12	1277.64	639.33	1259.63	630.32	A	345.22	173.12	328.2	164.6			3
										13	1376.71	688.86	1358.7	679.85	V	274.19	137.6	257.16	129.08			2
										14					R	175.12	88.06	158.09	79.55			1
	Initiation factor 2 subunit family protein, expressed Os10g25320
										#	b	b++	b*	b*++	b0	b0++	Seq.	y	y++	y*	y*++	y0	y0++	#
										1	98.06	49.53					P							13
										2	213.09	107.05			195.08	98.04	D	1373.77	687.39	1356.74	678.87	1355.76	678.38	12
										3	312.16	156.58			294.14	147.58	V	1258.74	629.87	1241.71	621.36	1240.73	620.87	11
										4	440.21	220.61	423.19	212.1	422.2	211.61	Q	1159.67	580.34	1142.65	571.83	1141.66	571.33	10
										5	537.27	269.14	520.24	260.62	519.26	260.13	P	1031.61	516.31	1014.59	507.8	1013.6	507.31	9
										6	650.35	325.68	633.32	317.17	632.34	316.67	L	934.56	467.78	917.53	459.27	916.55	458.78	8
										7	749.42	375.21	732.39	366.7	731.41	366.21	V	821.48	411.24	804.45	402.73	803.47	402.24	7
										8	836.45	418.73	819.42	410.22	818.44	409.72	S	722.41	361.71	705.38	353.19	704.4	352.7	6
										9	965.49	483.25	948.47	474.74	947.48	474.25	E	635.38	318.19	618.35	309.68	617.37	309.19	5
										10	1112.56	556.78	1095.54	548.27	1094.55	547.78	F	506.33	253.67	489.31	245.16			4
										11	1211.63	606.32	1194.6	597.81	1193.62	597.31	V	359.27	180.14	342.24	171.62			3
										12	1324.71	662.86	1307.69	654.35	1306.7	653.86	L	260.2	130.6	243.17	122.09			2
										13							K	147.11	74.06	130.09	65.55			1
	heavy metal-associated domain containing protein, expressed Os05g27100
										#	b	b++	b*	b*++	b0	b0++	Seq.	y	y++	y*	y*++	y0	y0++	#
										1	130.05	65.53			112.04	56.52	E							23
										2	231.1	116.05			213.09	107.05	T	2162.15	1081.58	2145.12	1073.06	2144.13	1072.57	22
										3	332.15	166.58			314.13	157.57	T	2061.1	1031.05	2044.07	1022.54	2043.09	1022.05	21
										4	431.21	216.11			413.2	207.11	V	1960.05	980.53	1943.02	972.02	1942.04	971.52	20
										5	559.27	280.14	542.25	271.63	541.26	271.13	Q	1860.98	930.99	1843.95	922.48	1842.97	921.99	19
										6	630.31	315.66	613.28	307.15	612.3	306.65	A	1732.92	866.97	1715.9	858.45	1714.91	857.96	18
										7	731.36	366.18	714.33	357.67	713.35	357.18	T	1661.89	831.45	1644.86	822.93	1643.88	822.44	17
										8	788.38	394.69	771.35	386.18	770.37	385.69	G	1560.84	780.92	1543.81	772.41	1542.83	771.92	16
										9	887.45	444.23	870.42	435.71	869.44	435.22	V	1503.82	752.41	1486.79	743.9	1485.81	743.41	15
										10	958.48	479.75	941.46	471.23	940.47	470.74	A	1404.75	702.88	1387.72	694.36	1386.74	693.87	14
										11	1045.52	523.26	1028.49	514.75	1027.51	514.26	S	1333.71	667.36	1316.68	658.85	1315.7	658.35	13
										12	1159.56	580.28	1142.53	571.77	1141.55	571.28	N	1246.68	623.84	1229.65	615.33	1228.67	614.84	12
										13	1272.64	636.83	1255.62	628.31	1254.63	627.82	L	1132.64	566.82	1115.61	558.31	1114.63	557.82	11
										14	1371.71	686.36	1354.68	677.85	1353.7	677.35	V	1019.55	510.28	1002.53	501.77	1001.54	501.27	10
										15	1500.75	750.88	1483.73	742.37	1482.74	741.88	E	920.48	460.75	903.46	452.23	902.47	451.74	9
										16	1571.79	786.4	1554.76	777.89	1553.78	777.39	A	791.44	396.22	774.41	387.71			8
										17	1684.88	842.94	1667.85	834.43	1666.86	833.94	I	720.4	360.71	703.38	352.19			7
										18	1812.93	906.97	1795.91	898.46	1794.92	897.97	Q	607.32	304.16	590.29	295.65			6
										19	1869.96	935.48	1852.93	926.97	1851.94	926.48	G	479.26	240.13	462.23	231.62			5
										20	1940.99	971	1923.97	962.49	1922.98	961.99	A	422.24	211.62	405.21	203.11			4
										21	1998.01	999.51	1980.99	991	1980	990.51	G	351.2	176.1	334.18	167.59			3
										22	2145.08	1073.04	2128.06	1064.53	2127.07	1064.04	F	294.18	147.59	277.15	139.08			2
										23							K	147.11	74.06	130.09	65.55			1
	6,7-dimethyl-8-ribityllumazine synthase family protein, expressed Os04g42000
										#	b	b++	b*	b*++	b0	b0++	Seq.	y	y++	y*	y*++	y0	y0++	#
										1	130.05	65.53			112.04	56.52	E							20
										2	244.09	122.55	227.07	114.04	226.08	113.54	N	1956.08	978.54	1939.05	970.03	1938.07	969.54	19
										3	357.18	179.09	340.15	170.58	339.17	170.09	I	1842.04	921.52	1825.01	913.01	1824.03	912.52	18
										4	458.22	229.62	441.2	221.1	440.21	220.61	T	1728.95	864.98	1711.93	856.47	1710.94	855.97	17
										5	557.29	279.15	540.27	270.64	539.28	270.14	V	1627.91	814.46	1610.88	805.94	1609.89	805.45	16
										6	656.36	328.68	639.33	320.17	638.35	319.68	V	1528.84	764.92	1511.81	756.41	1510.83	755.92	15
										7	743.39	372.2	726.37	363.69	725.38	363.2	S	1429.77	715.39	1412.74	706.87	1411.76	706.38	14
										8	842.46	421.73	825.44	413.22	824.45	412.73	V	1342.74	671.87	1325.71	663.36	1324.73	662.87	13
										9	939.51	470.26	922.49	461.75	921.5	461.26	P	1243.67	622.34	1226.64	613.82	1225.66	613.33	12
										10	996.54	498.77	979.51	490.26	978.53	489.77	G	1146.62	573.81	1129.59	565.3	1128.6	564.81	11
										11	1083.57	542.29	1066.54	533.77	1065.56	533.28	S	1089.59	545.3	1072.57	536.79	1071.58	536.3	10
										12	1230.64	615.82	1213.61	607.31	1212.63	606.82	F	1002.56	501.78	985.54	493.27	984.55	492.78	9
										13	1359.68	680.34	1342.65	671.83	1341.67	671.34	E	855.49	428.25	838.47	419.74	837.48	419.25	8
										14	1472.76	736.89	1455.74	728.37	1454.75	727.88	I	726.45	363.73	709.42	355.22			7
										15	1569.82	785.41	1552.79	776.9	1551.81	776.41	P	613.37	307.19	596.34	298.67			6
										16	1668.88	834.95	1651.86	826.43	1650.87	825.94	V	516.31	258.66	499.29	250.15			5
										17	1739.92	870.46	1722.89	861.95	1721.91	861.46	A	417.25	209.13	400.22	200.61			4
										18	1810.96	905.98	1793.93	897.47	1792.95	896.98	A	346.21	173.61	329.18	165.09			3
										19	1939.02	970.01	1921.99	961.5	1921.01	961.01	Q	275.17	138.09	258.14	129.58			2
										20							K	147.11	74.06	130.09	65.55			1
	ATP-dependent Clp protease proteolytic subunit 2, putative, expressed Os06g04530
										#	b	b++	b*	b*++	b0	b0++	Seq.	y	y++	y*	y*++	y0	y0++	#
										1	58.03	29.52					G							15
										2	186.09	93.55	169.06	85.03			Q	1629.77	815.39	1612.74	806.88	1611.76	806.38	14
										3	257.12	129.07	240.1	120.55			A	1501.71	751.36	1484.69	742.85	1483.7	742.35	13
										4	372.15	186.58	355.12	178.07	354.14	177.57	D	1430.68	715.84	1413.65	707.33	1412.67	706.84	12
										5	487.18	244.09	470.15	235.58	469.17	235.09	D	1315.65	658.33	1298.62	649.81	1297.64	649.32	11
										6	600.26	300.63	583.24	292.12	582.25	291.63	I	1200.62	600.81	1183.6	592.3	1182.61	591.81	10
										7	729.3	365.16	712.28	356.64	711.29	356.15	E	1087.54	544.27	1070.51	535.76	1069.53	535.27	9
										8	843.35	422.18	826.32	413.66	825.34	413.17	N	958.5	479.75	941.47	471.24	940.48	470.75	8
										9	972.39	486.7	955.36	478.19	954.38	477.69	E	844.45	422.73	827.43	414.22	826.44	413.72	7
										10	1043.43	522.22	1026.4	513.7	1025.42	513.21	A	715.41	358.21	698.38	349.7	697.4	349.2	6
										11	1157.47	579.24	1140.44	570.73	1139.46	570.23	N	644.37	322.69	627.35	314.18	626.36	313.68	5
										12	1286.51	643.76	1269.49	635.25	1268.5	634.75	E	530.33	265.67	513.3	257.16	512.32	256.66	4
										13	1399.6	700.3	1382.57	691.79	1381.59	691.3	L	401.29	201.15	384.26	192.63			3
										14	1512.68	756.84	1495.65	748.33	1494.67	747.84	I	288.2	144.61	271.18	136.09			2
										15							R	175.12	88.06	158.09	79.55			1
	Ycf52, putative, expressed Os05g40260
										#	b	b++	b*	b*++	b0	b0++	Seq.	y	y++	y*	y*++	y0	y0++	#
										1	116.03	58.52			98.02	49.52	D							12
										2	229.12	115.06			211.11	106.06	I	1235.66	618.34	1218.64	609.82	1217.65	609.33	11
										3	316.15	158.58			298.14	149.57	S	1122.58	561.79	1105.55	553.28	1104.57	552.79	10
										4	430.19	215.6	413.17	207.09	412.18	206.59	N	1035.55	518.28	1018.52	509.76	1017.54	509.27	9
										5	543.28	272.14	526.25	263.63	525.27	263.14	I	921.5	461.26	904.48	452.74	903.49	452.25	8
										6	644.32	322.67	627.3	314.15	626.31	313.66	T	808.42	404.71	791.39	396.2	790.41	395.71	7
										7	757.41	379.21	740.38	370.69	739.4	370.2	L	707.37	354.19	690.35	345.68	689.36	345.18	6
										8	904.48	452.74	887.45	444.23	886.47	443.74	F	594.29	297.65	577.26	289.13	576.28	288.64	5
										9	975.51	488.26	958.49	479.75	957.5	479.26	A	447.22	224.11	430.19	215.6	429.21	215.11	4
										10	1090.54	545.77	1073.51	537.26	1072.53	536.77	D	376.18	188.59	359.16	180.08	358.17	179.59	3
										11	1204.58	602.8	1187.56	594.28	1186.57	593.79	N	261.16	131.08	244.13	122.57			2
										12							K	147.11	74.06	130.09	65.55			1
2
	ABC transporter family protein, putative, expressed Os01g74470
										#	b	b++	b0	b0++	Seq.	y	y++	y*	y*++	y0	y0++	#
										1	72.04	36.53			A							6
										2	169.1	85.05			P	692.35	346.68	675.32	338.17	674.34	337.67	5
										3	256.13	128.57	238.12	119.56	S	595.3	298.15	578.27	289.64	577.29	289.15	4
										4	403.2	202.1	385.19	193.1	F	508.27	254.64	491.24	246.12			3
										5	589.28	295.14	571.27	286.14	W	361.2	181.1	344.17	172.59			2
										6					R	175.12	88.06	158.09	79.55			1
	26S protease regulatory subunit 6A homolog, putative, expressed Os06g07630
										#	b	b++	b*	b*++	b0	b0++	Seq.	y	y++	y*	y*++	y0	y0++	#
										1	114.09	57.55					L							16
										2	185.13	93.07					A	1547.79	774.4	1530.76	765.88	1529.78	765.39	15
										3	242.15	121.58					G	1476.75	738.88	1459.72	730.37	1458.74	729.87	14
										4	339.2	170.1					P	1419.73	710.37	1402.7	701.86	1401.72	701.36	13
										5	467.26	234.13	450.23	225.62			Q	1322.68	661.84	1305.65	653.33	1304.67	652.84	12
										6	580.35	290.68	563.32	282.16			L	1194.62	597.81	1177.59	589.3	1176.61	588.81	11
										7	679.41	340.21	662.39	331.7			V	1081.53	541.27	1064.51	532.76	1063.52	532.27	10
										8	807.47	404.24	790.45	395.73			Q	982.47	491.74	965.44	483.22	964.46	482.73	9
										9	954.51	477.76	937.48	469.24			M	854.41	427.71	837.38	419.19	836.4	418.7	8
										10	1101.58	551.29	1084.55	542.78			F	707.37	354.19	690.35	345.68	689.36	345.18	7
										11	1214.66	607.83	1197.63	599.32			I	560.3	280.66	543.28	272.14	542.29	271.65	6
										12	1271.68	636.34	1254.66	627.83			G	447.22	224.11	430.19	215.6	429.21	215.11	5
										13	1386.71	693.86	1369.68	685.34	1368.7	684.85	D	390.2	195.6	373.17	187.09	372.19	186.6	4
										14	1443.73	722.37	1426.7	713.86	1425.72	713.36	G	275.17	138.09	258.14	129.58			3
										15	1514.77	757.89	1497.74	749.37	1496.76	748.88	A	218.15	109.58	201.12	101.07			2
										16							K	147.11	74.06	130.09	65.55			1
	Mov34/MPN/PAD-1 family protein, expressed Os04g56654
										#	b	b++	b*	b*++	b0	b0++	Seq.	y	y++	y*	y*++	y0	y0++	#
										1	116.03	58.52			98.02	49.52	D							17
										2	215.1	108.05			197.09	99.05	V	1693.92	847.46	1676.9	838.95	1675.91	838.46	16
										3	343.2	172.1	326.17	163.59	325.19	163.1	K	1594.85	797.93	1577.83	789.42	1576.84	788.93	15
										4	458.22	229.62	441.2	221.1	440.21	220.61	D	1466.76	733.88	1449.73	725.37	1448.75	724.88	14
										5	559.27	280.14	542.25	271.63	541.26	271.13	T	1351.73	676.37	1334.7	667.86	1333.72	667.36	13
										6	660.32	330.66	643.29	322.15	642.31	321.66	T	1250.68	625.85	1233.66	617.33	1232.67	616.84	12
										7	773.4	387.21	756.38	378.69	755.39	378.2	I	1149.64	575.32	1132.61	566.81	1131.63	566.32	11
										8	860.44	430.72	843.41	422.21	842.43	421.72	S	1036.55	518.78	1019.53	510.27	1018.54	509.77	10
										9	961.48	481.25	944.46	472.73	943.47	472.24	T	949.52	475.26	932.49	466.75	931.51	466.26	9
										10	1074.57	537.79	1057.54	529.27	1056.56	528.78	L	848.47	424.74	831.45	416.23	830.46	415.73	8
										11	1145.6	573.31	1128.58	564.79	1127.59	564.3	A	735.39	368.2	718.36	359.68	717.38	359.19	7
										12	1246.65	623.83	1229.63	615.32	1228.64	614.82	T	664.35	332.68	647.32	324.17	646.34	323.67	6
										13	1375.7	688.35	1358.67	679.84	1357.68	679.35	E	563.3	282.16	546.28	273.64	545.29	273.15	5
										14	1474.76	737.89	1457.74	729.37	1456.75	728.88	V	434.26	217.63	417.23	209.12	416.25	208.63	4
										15	1575.81	788.41	1558.78	779.9	1557.8	779.4	T	335.19	168.1	318.17	159.59	317.18	159.09	3
										16	1662.84	831.93	1645.82	823.41	1644.83	822.92	S	234.14	117.58	217.12	109.06	216.13	108.57	2
										17							K	147.11	74.06	130.09	65.55			1
	Protein kinase domain containing protein, expressed Os10g37190
										#	b	b++	b*	b*++	b0	b0++	Seq.	y	y++	y*	y*++	y0	y0++	#
										1	72.04	36.53					A							13
										2	159.08	80.04			141.07	71.04	S	1293.64	647.32	1276.61	638.81	1275.62	638.32	12
										3	273.12	137.06	256.09	128.55	255.11	128.06	N	1206.6	603.81	1189.58	595.29	1188.59	594.8	11
										4	372.19	186.6	355.16	178.08	354.18	177.59	V	1092.56	546.78	1075.53	538.27	1074.55	537.78	10
										5	485.27	243.14	468.25	234.63	467.26	234.13	L	993.49	497.25	976.47	488.74	975.48	488.24	9
										6	598.36	299.68	581.33	291.17	580.35	290.68	L	880.41	440.71	863.38	432.19	862.4	431.7	8
										7	713.38	357.2	696.36	348.68	695.37	348.19	D	767.32	384.17	750.3	375.65	749.31	375.16	7
										8	842.43	421.72	825.4	413.2	824.41	412.71	E	652.3	326.65	635.27	318.14	634.29	317.65	6
										9	913.46	457.23	896.44	448.72	895.45	448.23	A	523.25	262.13	506.23	253.62	505.24	253.13	5
										10	1060.5	530.75	1043.47	522.24	1042.49	521.75	M	452.22	226.61	435.19	218.1	434.21	217.61	4
										11	1147.53	574.27	1130.5	565.76	1129.52	565.26	S	305.18	153.09	288.16	144.58	287.17	144.09	3
										12	1218.57	609.79	1201.54	601.27	1200.56	600.78	A	218.15	109.58	201.12	101.07			2
										13							K	147.11	74.06	130.09	65.55			1
	Chlorophyll a-b binding protein 8, chloroplast precursor, putative, expressed Os02g10390
										#	b	b++	b0	b0++	Seq.	y	y++	y*	y*++	y0	y0++	#
										1	102.05	51.53	84.04	42.53	T							17
										2	173.09	87.05	155.08	78.04	A	1650.83	825.92	1633.8	817.4	1632.82	816.91	16
										3	320.13	160.57	302.12	151.56	M	1579.79	790.4	1562.76	781.88	1561.78	781.39	15
										4	467.16	234.09	449.15	225.08	M	1432.75	716.88	1415.73	708.37	1414.74	707.88	14
										5	524.18	262.6	506.17	253.59	G	1285.72	643.36	1268.69	634.85	1267.71	634.36	13
										6	623.25	312.13	605.24	303.12	V	1228.7	614.85	1211.67	606.34	1210.69	605.85	12
										7	722.32	361.66	704.31	352.66	V	1129.63	565.32	1112.6	556.8	1111.62	556.31	11
										8	779.34	390.17	761.33	381.17	G	1030.56	515.78	1013.53	507.27	1012.55	506.78	10
										9	926.38	463.69	908.37	454.69	M	973.54	487.27	956.51	478.76	955.53	478.27	9
										10	1025.45	513.23	1007.44	504.22	V	826.5	413.76	809.48	405.24	808.49	404.75	8
										11	1096.48	548.75	1078.47	539.74	A	727.43	364.22	710.41	355.71	709.42	355.22	7
										12	1193.54	597.27	1175.53	588.27	P	656.4	328.7	639.37	320.19	638.39	319.7	6
										13	1322.58	661.79	1304.57	652.79	E	559.34	280.18	542.32	271.66	541.33	271.17	5
										14	1435.66	718.34	1417.65	709.33	L	430.3	215.65	413.28	207.14			4
										15	1548.75	774.88	1530.74	765.87	L	317.22	159.11	300.19	150.6			3
										16	1605.77	803.39	1587.76	794.38	G	204.13	102.57	187.11	94.06			2
										17					K	147.11	74.06	130.09	65.55			1
	expressed protein Os05g33280
										#	b	b++	b0	b0++	Seq.	y	y++	y*	y*++	y0	y0++	#
										1	114.09	57.55			L							17
										2	185.13	93.07			A	1526.78	763.9	1509.76	755.38	1508.77	754.89	16
										3	256.17	128.59			A	1455.75	728.38	1438.72	719.86	1437.74	719.37	15
										4	327.2	164.1			A	1384.71	692.86	1367.68	684.35	1366.7	683.85	14
										5	440.29	220.65			I	1313.67	657.34	1296.65	648.83	1295.66	648.34	13
										6	555.31	278.16	537.3	269.16	D	1200.59	600.8	1183.56	592.29	1182.58	591.79	12
										7	612.34	306.67	594.32	297.67	G	1085.56	543.28	1068.54	534.77	1067.55	534.28	11
										8	725.42	363.21	707.41	354.21	L	1028.54	514.77	1011.51	506.26	1010.53	505.77	10
										9	822.47	411.74	804.46	402.73	P	915.46	458.23	898.43	449.72	897.45	449.23	9
										10	937.5	469.25	919.49	460.25	D	818.4	409.71	801.38	401.19	800.39	400.7	8
										11	1034.55	517.78	1016.54	508.77	P	703.38	352.19	686.35	343.68	685.37	343.19	7
										12	1091.57	546.29	1073.56	537.28	G	606.32	303.67	589.3	295.15	588.31	294.66	6
										13	1148.59	574.8	1130.58	565.8	G	549.3	275.16	532.28	266.64	531.29	266.15	5
										14	1245.65	623.33	1227.64	614.32	P	492.28	246.64	475.26	238.13	474.27	237.64	4
										15	1346.7	673.85	1328.68	664.85	T	395.23	198.12	378.2	189.6	377.22	189.11	3
										16	1493.76	747.39	1475.75	738.38	F	294.18	147.59	277.15	139.08			2
										17					K	147.11	74.06	130.09	65.55			1
	Actin-1, putative, expressed Os03g50890
										#	b	b++	b*	b*++	b0	b0++	Seq.	y	y++	y*	y*++	y0	y0++	#
										1	88.04	44.52			70.03	35.52	S							16
										2	251.1	126.05			233.09	117.05	Y	1660.85	830.93	1643.83	822.42	1642.84	821.93	15
										3	380.15	190.58			362.13	181.57	E	1497.79	749.4	1480.76	740.89	1479.78	740.39	14
										4	493.23	247.12			475.22	238.11	L	1368.75	684.88	1351.72	676.36	1350.74	675.87	13
										5	590.28	295.64			572.27	286.64	P	1255.66	628.34	1238.64	619.82	1237.65	619.33	12
										6	705.31	353.16			687.3	344.15	D	1158.61	579.81	1141.58	571.3	1140.6	570.8	11
										7	762.33	381.67			744.32	372.66	G	1043.58	522.3	1026.56	513.78	1025.57	513.29	10
										8	890.39	445.7	873.36	437.18	872.38	436.69	Q	986.56	493.79	969.54	485.27	968.55	484.78	9
										9	989.46	495.23	972.43	486.72	971.45	486.23	V	858.5	429.76	841.48	421.24	840.49	420.75	8
										10	1102.54	551.77	1085.51	543.26	1084.53	542.77	I	759.44	380.22	742.41	371.71	741.43	371.22	7
										11	1203.59	602.3	1186.56	593.78	1185.58	593.29	T	646.35	323.68	629.33	315.17	628.34	314.67	6
										12	1316.67	658.84	1299.65	650.33	1298.66	649.83	I	545.3	273.16	528.28	264.64	527.29	264.15	5
										13	1373.69	687.35	1356.67	678.84	1355.68	678.35	G	432.22	216.61	415.19	208.1	414.21	207.61	4
										14	1444.73	722.87	1427.71	714.36	1426.72	713.86	A	375.2	188.1	358.17	179.59	357.19	179.1	3
										15	1573.77	787.39	1556.75	778.88	1555.76	778.39	E	304.16	152.58	287.13	144.07	286.15	143.58	2
										16							R	175.12	88.06	158.09	79.55			1
	expressed protein Os07g37240
										#	b	b++	b*	b*++	b0	b0++	Seq.	y	y++	y*	y*++	y0	y0++	#
										1	114.09	57.55					L							18
										2	185.13	93.07					A	1668.88	834.94	1651.85	826.43	1650.87	825.94	17
										3	332.16	166.59					M	1597.84	799.42	1580.81	790.91	1579.83	790.42	16
										4	431.23	216.12					V	1450.81	725.91	1433.78	717.39	1432.79	716.9	15
										5	502.27	251.64					A	1351.74	676.37	1334.71	667.86	1333.73	667.37	14
										6	649.34	325.17					F	1280.7	640.85	1263.67	632.34	1262.69	631.85	13
										7	762.42	381.71					L	1133.63	567.32	1116.6	558.81	1115.62	558.31	12
										8	819.44	410.23					G	1020.55	510.78	1003.52	502.26	1002.54	501.77	11
										9	966.51	483.76					F	963.53	482.27	946.5	473.75	945.52	473.26	10
										10	1037.55	519.28					A	816.46	408.73	799.43	400.22	798.45	399.73	9
										11	1136.62	568.81					V	745.42	373.21	728.39	364.7	727.41	364.21	8
										12	1264.68	632.84	1247.65	624.33			Q	646.35	323.68	629.33	315.17	628.34	314.67	7
										13	1335.71	668.36	1318.69	659.85			A	518.29	259.65	501.27	251.14	500.28	250.64	6
										14	1406.75	703.88	1389.72	695.37			A	447.26	224.13	430.23	215.62	429.25	215.13	5
										15	1477.79	739.4	1460.76	730.88			A	376.22	188.61	359.19	180.1	358.21	179.61	4
										16	1578.83	789.92	1561.81	781.41	1560.82	780.92	T	305.18	153.09	288.16	144.58	287.17	144.09	3
										17	1635.86	818.43	1618.83	809.92	1617.85	809.43	G	204.13	102.57	187.11	94.06			2
										18							K	147.11	74.06	130.09	65.55			1
	Photosystem II 22 kDa protein, chloroplast precursor, putative, expressed Os01g64960
										#	b	b++	b0	b0++	Seq.	y	y++	y*	y*++	y0	y0++	#
										1	88.04	44.52	70.03	35.52	S							16
										2	159.08	80.04	141.07	71.04	A	1493.8	747.4	1476.77	738.89	1475.79	738.4	15
										3	272.16	136.58	254.15	127.58	L	1422.76	711.88	1405.74	703.37	1404.75	702.88	14
										4	329.18	165.09	311.17	156.09	G	1309.68	655.34	1292.65	646.83	1291.67	646.34	13
										5	442.27	221.64	424.26	212.63	L	1252.66	626.83	1235.63	618.32	1234.65	617.83	12
										6	529.3	265.15	511.29	256.15	S	1139.57	570.29	1122.55	561.78	1121.56	561.28	11
										7	658.34	329.67	640.33	320.67	E	1052.54	526.77	1035.51	518.26	1034.53	517.77	10
										8	715.36	358.18	697.35	349.18	G	923.5	462.25	906.47	453.74	905.49	453.25	9
										9	772.38	386.7	754.37	377.69	G	866.48	433.74	849.45	425.23	848.47	424.74	8
										10	869.44	435.22	851.43	426.22	P	809.46	405.23	792.43	396.72	791.45	396.23	7
										11	982.52	491.76	964.51	482.76	L	712.4	356.71	695.38	348.19	694.39	347.7	6
										12	1129.59	565.3	1111.58	556.29	F	599.32	300.16	582.29	291.65	581.31	291.16	5
										13	1186.61	593.81	1168.6	584.8	G	452.25	226.63	435.22	218.12	434.24	217.62	4
										14	1333.68	667.34	1315.67	658.34	F	395.23	198.12	378.2	189.6	377.22	189.11	3
										15	1434.73	717.87	1416.72	708.86	T	248.16	124.58	231.13	116.07	230.15	115.58	2
										16					K	147.11	74.06	130.09	65.55			1
	fiber protein Fb15, putative, expressed Os02g07910
										#	b	b++	b0	b0++	Seq.	y	y++	y*	y*++	y0	y0++	#
										1	72.04	36.53			A							7
										2	185.13	93.07			L	730.45	365.73	713.42	357.21	712.44	356.72	6
										3	298.21	149.61			I	617.36	309.18	600.34	300.67	599.35	300.18	5
										4	385.24	193.13	367.23	184.12	S	504.28	252.64	487.25	244.13	486.27	243.64	4
										5	514.29	257.65	496.28	248.64	E	417.25	209.13	400.22	200.61	399.24	200.12	3
										6	627.37	314.19	609.36	305.18	I	288.2	144.61	271.18	136.09			2
										7					R	175.12	88.06	158.09	79.55			1
3
	SHR5-receptor-like kinase, putative, expressed Os05g16740
										#	b	b++	b*	b*++	b0	b0++	Seq.	y	y++	y*	y*++	y0	y0++	#
										1	72.04	36.53					A							13
										2	159.08	80.04			141.07	71.04	S	1395.68	698.34	1378.65	689.83	1377.67	689.34	12
										3	273.12	137.06	256.09	128.55	255.11	128.06	N	1308.64	654.83	1291.62	646.31	1290.63	645.82	11
										4	372.19	186.6	355.16	178.08	354.18	177.59	V	1194.6	597.8	1177.58	589.29	1176.59	588.8	10
										5	485.27	243.14	468.25	234.63	467.26	234.13	L	1095.53	548.27	1078.51	539.76	1077.52	539.27	9
										6	598.36	299.68	581.33	291.17	580.35	290.68	L	982.45	491.73	965.42	483.21	964.44	482.72	8
										7	713.38	357.2	696.36	348.68	695.37	348.19	D	869.37	435.19	852.34	426.67	851.35	426.18	7
										8	814.43	407.72	797.4	399.21	796.42	398.71	T	754.34	377.67	737.31	369.16	736.33	368.67	6
										9	929.46	465.23	912.43	456.72	911.45	456.23	D	653.29	327.15	636.26	318.64	635.28	318.14	5
										10	1042.54	521.77	1025.51	513.26	1024.53	512.77	L	538.26	269.64	521.24	261.12	520.25	260.63	4
										11	1223.56	612.28	1206.53	603.77	1205.54	603.28	T	425.18	213.09	408.15	204.58	407.17	204.09	3
										12	1320.61	660.81	1303.58	652.29	1302.6	651.8	P	244.17	122.59	227.14	114.07			2
										13							K	147.11	74.06	130.09	65.55			1
4
	Peptidase family M1 containing protein, expressed Os03g60460
										#	b	b++	b*	b*++	b0	b0++	Seq.	y	y++	y*	y*++	y0	y0++	#
										1	114.09	57.55					I							20
										2	215.14	108.07			197.13	99.07	T	2000.12	1000.56	1983.09	992.05	1982.11	991.56	19
										3	362.21	181.61			344.2	172.6	F	1899.07	950.04	1882.04	941.53	1881.06	941.03	18
										4	477.23	239.12			459.22	230.12	D	1752	876.5	1734.97	867.99	1733.99	867.5	17
										5	590.32	295.66			572.31	286.66	L	1636.97	818.99	1619.95	810.48	1618.96	809.99	16
										6	703.4	352.2			685.39	343.2	L	1523.89	762.45	1506.86	753.94	1505.88	753.44	15
										7	816.49	408.75			798.48	399.74	L	1410.81	705.91	1393.78	697.39	1392.8	696.9	14
										8	930.53	465.77	913.5	457.26	912.52	456.76	N	1297.72	649.36	1280.7	640.85	1279.71	640.36	13
										9	1029.6	515.3	1012.57	506.79	1011.59	506.3	V	1183.68	592.34	1166.65	583.83	1165.67	583.34	12
										10	1126.65	563.83	1109.62	555.32	1108.64	554.82	P	1084.61	542.81	1067.58	534.3	1066.6	533.8	11
										11	1227.7	614.35	1210.67	605.84	1209.69	605.35	T	987.56	494.28	970.53	485.77	969.55	485.28	10
										12	1355.76	678.38	1338.73	669.87	1337.75	669.38	Q	886.51	443.76	869.48	435.25	868.5	434.75	9
										13	1468.84	734.92	1451.81	726.41	1450.83	725.92	L	758.45	379.73	741.43	371.22	740.44	370.72	8
										14	1555.87	778.44	1538.85	769.93	1537.86	769.43	S	645.37	323.19	628.34	314.67	627.36	314.18	7
										15	1626.91	813.96	1609.88	805.45	1608.9	804.95	A	558.34	279.67	541.31	271.16			6
										16	1725.98	863.49	1708.95	854.98	1707.97	854.49	V	487.3	244.15	470.27	235.64			5
										17	1797.02	899.01	1779.99	890.5	1779.01	890.01	A	388.23	194.62	371.2	186.11			4
										18	1868.05	934.53	1851.03	926.02	1850.04	925.52	A	317.19	159.1	300.17	150.59			3
										19	1939.09	970.05	1922.06	961.54	1921.08	961.04	A	246.16	123.58	229.13	115.07			2
										20							R	175.12	88.06	158.09	79.55			1
	Vacuolar ATP synthase subunit d, putative, expressed Os01g40470
										#	b	b++	b*	b*++	b0	b0++	Seq.	y	y++	y*	y*++	y0	y0++	#
										1	72.04	36.53					A							15
										2	171.11	86.06					V	1530.85	765.93	1513.82	757.41	1512.84	756.92	14
										3	285.16	143.08	268.13	134.57			N	1431.78	716.39	1414.75	707.88	1413.77	707.39	13
										4	398.24	199.62	381.21	191.11			I	1317.74	659.37	1300.71	650.86	1299.73	650.37	12
										5	499.29	250.15	482.26	241.63	481.28	241.14	T	1204.65	602.83	1187.63	594.32	1186.64	593.82	11
										6	612.37	306.69	595.34	298.18	594.36	297.68	I	1103.61	552.31	1086.58	543.79	1085.59	543.3	10
										7	726.41	363.71	709.39	355.2	708.4	354.71	N	990.52	495.76	973.49	487.25	972.51	486.76	9
										8	813.45	407.23	796.42	398.71	795.44	398.22	S	876.48	438.74	859.45	430.23	858.47	429.74	8
										9	926.53	463.77	909.5	455.26	908.52	454.76	I	789.45	395.23	772.42	386.71	771.44	386.22	7
										10	983.55	492.28	966.53	483.77	965.54	483.27	G	676.36	338.68	659.34	330.17	658.35	329.68	6
										11	1084.6	542.8	1067.57	534.29	1066.59	533.8	T	619.34	310.17	602.31	301.66	601.33	301.17	5
										12	1213.64	607.32	1196.62	598.81	1195.63	598.32	E	518.29	259.65	501.27	251.14	500.28	250.64	4
										13	1326.73	663.87	1309.7	655.35	1308.72	654.86	L	389.25	195.13	372.22	186.62	371.24	186.12	3
										14	1427.77	714.39	1410.75	705.88	1409.76	705.39	T	276.17	138.59	259.14	130.07	258.16	129.58	2
										15							R	175.12	88.06	158.09	79.55			1
	Cysteine protease 1 precursor, putative, expressed Os04g57440
										#	b	b++	b*	b*++	b0	b0++	Seq.	y	y++	y*	y*++	y0	y0++	#
										1	72.04	36.53					A							13
										2	219.11	110.06					F	1347.69	674.35	1330.67	665.84	1329.68	665.35	12
										3	347.17	174.09	330.14	165.58			Q	1200.63	600.82	1183.6	592.3	1182.62	591.81	11
										4	460.26	230.63	443.23	222.12			L	1072.57	536.79	1055.54	528.27	1054.56	527.78	10
										5	623.32	312.16	606.29	303.65			Y	959.48	480.25	942.46	471.73	941.47	471.24	9
										6	710.35	355.68	693.32	347.17	692.34	346.67	S	796.42	398.71	779.39	390.2	778.41	389.71	8
										7	797.38	399.2	780.36	390.68	779.37	390.19	S	709.39	355.2	692.36	346.68	691.38	346.19	7
										8	854.4	427.71	837.38	419.19	836.39	418.7	G	622.36	311.68	605.33	303.17	604.35	302.68	6
										9	967.49	484.25	950.46	475.73	949.48	475.24	I	565.33	283.17	548.31	274.66	547.32	274.17	5
										10	1114.56	557.78	1097.53	549.27	1096.55	548.78	F	452.25	226.63	435.22	218.12	434.24	217.62	4
										11	1215.6	608.31	1198.58	599.79	1197.59	599.3	T	305.18	153.09	288.16	144.58	287.17	144.09	3
										12	1272.63	636.82	1255.6	628.3	1254.62	627.81	G	204.13	102.57	187.11	94.06			2
										13							K	147.11	74.06	130.09	65.55			1
	Protein kinase domain containing protein, expressed Os05g25390									#	b	b++	b*	b*++	b0	b0++	Seq.	y	y++	y*	y*++	y0	y0++	#
										1	88.04	44.52			70.03	35.52	S							13
										2	175.07	88.04			157.06	79.03	S	1406.69	703.85	1389.67	695.34	1388.68	694.85	12
										3	289.11	145.06	272.09	136.55	271.1	136.06	N	1319.66	660.33	1302.64	651.82	1301.65	651.33	11
										4	402.2	201.6	385.17	193.09	384.19	192.6	I	1205.62	603.31	1188.59	594.8	1187.61	594.31	10
										5	515.28	258.14	498.26	249.63	497.27	249.14	L	1092.54	546.77	1075.51	538.26	1074.52	537.77	9
										6	628.37	314.69	611.34	306.17	610.36	305.68	L	979.45	490.23	962.42	481.72	961.44	481.22	8
										7	743.39	372.2	726.37	363.69	725.38	363.2	D	866.37	433.69	849.34	425.17	848.36	424.68	7
										8	872.44	436.72	855.41	428.21	854.43	427.72	E	751.34	376.17	734.31	367.66	733.33	367.17	6
										9	1028.54	514.77	1011.51	506.26	1010.53	505.77	R	622.3	311.65	605.27	303.14	604.29	302.65	5
										10	1175.57	588.29	1158.55	579.78	1157.56	579.28	M	466.2	233.6	449.17	225.09	448.19	224.6	4
										11	1290.6	645.8	1273.57	637.29	1272.59	636.8	D	319.16	160.08	302.13	151.57	301.15	151.08	3
										12	1347.62	674.31	1330.59	665.8	1329.61	665.31	G	204.13	102.57	187.11	94.06			2
										13							K	147.11	74.06	130.09	65.55			1
	Photosystem II P680 chlorophyll A apoprotein, putative, expressed Os08g15260
										#	b	b++	b*	b*++	b0	b0++	Seq.	y	y++	y*	y*++	y0	y0++	#
										1	88.04	44.52			70.03	35.52	S							11
										2	216.1	108.55	199.07	100.04	198.09	99.55	Q	1219.63	610.32	1202.61	601.81	1201.62	601.31	10
										3	329.18	165.09	312.16	156.58	311.17	156.09	L	1091.57	546.29	1074.55	537.78	1073.56	537.28	9
										4	386.2	193.61	369.18	185.09	368.19	184.6	G	978.49	489.75	961.46	481.23	960.48	480.74	8
										5	515.25	258.13	498.22	249.61	497.24	249.12	E	921.47	461.24	904.44	452.72	903.46	452.23	7
										6	628.33	314.67	611.3	306.16	610.32	305.66	I	792.43	396.72	775.4	388.2	774.41	387.71	6
										7	775.4	388.2	758.37	379.69	757.39	379.2	F	679.34	340.17	662.31	331.66	661.33	331.17	5
										8	904.44	452.72	887.41	444.21	886.43	443.72	E	532.27	266.64	515.25	258.13	514.26	257.63	4
										9	1017.53	509.27	1000.5	500.75	999.51	500.26	L	403.23	202.12	386.2	193.61	385.22	193.11	3
										10	1132.55	566.78	1115.53	558.27	1114.54	557.77	D	290.15	145.58	273.12	137.06	272.14	136.57	2
										11							R	175.12	88.06	158.09	79.55			1
	Glutathione S-transferase, N-terminal domain containing protein, expressed Os08g44400
										#	b	b++	b0	b0++	Seq.	y	y++	y*	y*++	y0	y0++	#
										1	148.04	74.52			M							12
										2	295.11	148.06			F	1341.67	671.34	1324.64	662.82	1323.66	662.33	11
										3	424.15	212.58	406.14	203.58	E	1194.6	597.8	1177.57	589.29	1176.59	588.8	10
										4	511.19	256.1	493.18	247.09	S	1065.56	533.28	1048.53	524.77	1047.55	524.28	9
										5	582.22	291.62	564.21	282.61	A	978.53	489.77	961.5	481.25	960.51	480.76	8
										6	697.25	349.13	679.24	340.12	D	907.49	454.25	890.46	445.73	889.48	445.24	7
										7	810.33	405.67	792.32	396.67	I	792.46	396.73	775.43	388.22	774.45	387.73	6
										8	923.42	462.21	905.41	453.21	I	679.38	340.19	662.35	331.68	661.37	331.19	5
										9	1038.44	519.73	1020.43	510.72	D	566.29	283.65	549.27	275.14	548.28	274.64	4
										10	1201.51	601.26	1183.5	592.25	Y	451.27	226.14	434.24	217.62			3
										11	1314.59	657.8	1296.58	648.79	L	288.2	144.61	271.18	136.09			2
										12					R	175.12	88.06	158.09	79.55			1
	Thiazole biosynthetic enzyme 1-1, chloroplast precursor, putative, expressed Os07g34570
										#	b	b++	b*	b*++	b0	b0++	Seq.	y	y++	y*	y*++	y0	y0++	#
										1	114.09	57.55					L							13
										2	261.16	131.08					F	1317.74	659.37	1300.71	650.86	1299.73	650.37	12
										3	375.2	188.1	358.18	179.59			N	1170.67	585.84	1153.65	577.33	1152.66	576.83	11
										4	446.24	223.62	429.21	215.11			A	1056.63	528.82	1039.6	520.31	1038.62	519.81	10
										5	545.31	273.16	528.28	264.64			V	985.59	493.3	968.57	484.79	967.58	484.29	9
										6	616.35	308.68	599.32	300.16			A	886.52	443.77	869.5	435.25	868.51	434.76	8
										7	715.41	358.21	698.39	349.7			V	815.49	408.25	798.46	399.73	797.48	399.24	7
										8	844.46	422.73	827.43	414.22	826.45	413.73	E	716.42	358.71	699.39	350.2	698.41	349.71	6
										9	959.48	480.25	942.46	471.73	941.47	471.24	D	587.38	294.19	570.35	285.68	569.37	285.19	5
										10	1072.57	536.79	1055.54	528.27	1054.56	527.78	L	472.35	236.68	455.32	228.17			4
										11	1185.65	593.33	1168.62	584.82	1167.64	584.32	I	359.27	180.14	342.24	171.62			3
										12	1284.72	642.86	1267.69	634.35	1266.71	633.86	V	246.18	123.59	229.15	115.08			2
										13							K	147.11	74.06	130.09	65.55			1
	expressed protein Os07g37240
										#	b	b++	b*	b*++	b0	b0++	Seq.	y	y++	y*	y*++	y0	y0++	#
										1	114.09	57.55					L							18
										2	185.13	93.07					A	1668.88	834.94	1651.85	826.43	1650.87	825.94	17
										3	332.16	166.59					M	1597.84	799.42	1580.81	790.91	1579.83	790.42	16
										4	431.23	216.12					V	1450.81	725.91	1433.78	717.39	1432.79	716.9	15
										5	502.27	251.64					A	1351.74	676.37	1334.71	667.86	1333.73	667.37	14
										6	649.34	325.17					F	1280.7	640.85	1263.67	632.34	1262.69	631.85	13
										7	762.42	381.71					L	1133.63	567.32	1116.6	558.81	1115.62	558.31	12
										8	819.44	410.23					G	1020.55	510.78	1003.52	502.26	1002.54	501.77	11
										9	966.51	483.76					F	963.53	482.27	946.5	473.75	945.52	473.26	10
										10	1037.55	519.28					A	816.46	408.73	799.43	400.22	798.45	399.73	9
										11	1136.62	568.81					V	745.42	373.21	728.39	364.7	727.41	364.21	8
										12	1264.68	632.84	1247.65	624.33			Q	646.35	323.68	629.33	315.17	628.34	314.67	7
										13	1335.71	668.36	1318.69	659.85			A	518.29	259.65	501.27	251.14	500.28	250.64	6
										14	1406.75	703.88	1389.72	695.37			A	447.26	224.13	430.23	215.62	429.25	215.13	5
										15	1477.79	739.4	1460.76	730.88			A	376.22	188.61	359.19	180.1	358.21	179.61	4
										16	1578.83	789.92	1561.81	781.41	1560.82	780.92	T	305.18	153.09	288.16	144.58	287.17	144.09	3
										17	1635.86	818.43	1618.83	809.92	1617.85	809.43	G	204.13	102.57	187.11	94.06			2
										18							K	147.11	74.06	130.09	65.55			1
	calcium sensing receptor, putative, expressed Os02g49680
										#	b	b++	b0	b0++	Seq.	y	y++	y*	y*++	y0	y0++	#
										1	114.09	57.55			L							12
										2	227.18	114.09			I	1225.7	613.36	1208.68	604.84	1207.69	604.35	11
										3	314.21	157.61	296.2	148.6	S	1112.62	556.81	1095.59	548.3	1094.61	547.81	10
										4	427.29	214.15	409.28	205.14	I	1025.59	513.3	1008.56	504.78	1007.58	504.29	9
										5	524.34	262.68	506.33	253.67	P	912.5	456.76	895.48	448.24	894.49	447.75	8
										6	637.43	319.22	619.42	310.21	L	815.45	408.23	798.42	399.72	797.44	399.22	7
										7	766.47	383.74	748.46	374.73	E	702.37	351.69	685.34	343.17	684.36	342.68	6
										8	895.51	448.26	877.5	439.26	E	573.32	287.17	556.3	278.65	555.31	278.16	5
										9	1008.6	504.8	990.59	495.8	L	444.28	222.64	427.26	214.13	426.27	213.64	4
										10	1105.65	553.33	1087.64	544.32	P	331.2	166.1	314.17	157.59	313.19	157.1	3
										11	1192.68	596.84	1174.67	587.84	S	234.14	117.58	217.12	109.06	216.13	108.57	2
										12					K	147.11	74.06	130.09	65.55			1
	Photosystem II 22 kDa protein, chloroplast precursor, putative, expressed Os01g64960
										#	b	b++	b0	b0++	Seq.	y	y++	y*	y*++	y0	y0++	#
										1	88.04	44.52	70.03	35.52	S							16
										2	159.08	80.04	141.07	71.04	A	1493.8	747.4	1476.77	738.89	1475.79	738.4	15
										3	272.16	136.58	254.15	127.58	L	1422.76	711.88	1405.74	703.37	1404.75	702.88	14
										4	329.18	165.09	311.17	156.09	G	1309.68	655.34	1292.65	646.83	1291.67	646.34	13
										5	442.27	221.64	424.26	212.63	L	1252.66	626.83	1235.63	618.32	1234.65	617.83	12
										6	529.3	265.15	511.29	256.15	S	1139.57	570.29	1122.55	561.78	1121.56	561.28	11
										7	658.34	329.67	640.33	320.67	E	1052.54	526.77	1035.51	518.26	1034.53	517.77	10
										8	715.36	358.18	697.35	349.18	G	923.5	462.25	906.47	453.74	905.49	453.25	9
										9	772.38	386.7	754.37	377.69	G	866.48	433.74	849.45	425.23	848.47	424.74	8
										10	869.44	435.22	851.43	426.22	P	809.46	405.23	792.43	396.72	791.45	396.23	7
										11	982.52	491.76	964.51	482.76	L	712.4	356.71	695.38	348.19	694.39	347.7	6
										12	1129.59	565.3	1111.58	556.29	F	599.32	300.16	582.29	291.65	581.31	291.16	5
										13	1186.61	593.81	1168.6	584.8	G	452.25	226.63	435.22	218.12	434.24	217.62	4
										14	1333.68	667.34	1315.67	658.34	F	395.23	198.12	378.2	189.6	377.22	189.11	3
										15	1434.73	717.87	1416.72	708.86	T	248.16	124.58	231.13	116.07	230.15	115.58	2
										16					K	147.11	74.06	130.09	65.55			1
	Chlorophyll a-b binding protein CP24 10B, chloroplast precursor, putative, expressed Os04g38410
										#	b	b++	b0	b0++	Seq.	y	y++	y*	y*++	y0	y0++	#
										1	148.08	74.54			F							12
										2	295.14	148.08			F	1161.59	581.3	1144.56	572.79	1143.58	572.29	11
										3	410.17	205.59	392.16	196.58	D	1014.52	507.76	997.49	499.25	996.51	498.76	10
										4	507.22	254.12	489.21	245.11	P	899.49	450.25	882.47	441.74	881.48	441.25	9
										5	620.31	310.66	602.3	301.65	L	802.44	401.72	785.42	393.21	784.43	392.72	8
										6	677.33	339.17	659.32	330.16	G	689.36	345.18	672.33	336.67	671.35	336.18	7
										7	790.41	395.71	772.4	386.71	L	632.34	316.67	615.31	308.16	614.33	307.67	6
										8	847.43	424.22	829.42	415.22	G	519.25	260.13	502.23	251.62	501.24	251.12	5
										9	904.46	452.73	886.45	443.73	G	462.23	231.62	445.2	223.11	444.22	222.61	4
										10	1033.5	517.25	1015.49	508.25	E	405.21	203.11	388.18	194.59	387.2	194.1	3
										11	1134.55	567.78	1116.54	558.77	T	276.17	138.59	259.14	130.07	258.16	129.58	2
										12					R	175.12	88.06	158.09	79.55			1
	Photosystem I reaction center subunit V, chloroplast precursor, putative, expressed Os09g30340
										#	b	b++	b*	b*++	b0	b0++	Seq.	y	y++	y*	y*++	y0	y0++	#
										1	72.04	36.53					A							9
										2	200.14	100.57	183.11	92.06			K	933.55	467.28	916.53	458.77	915.54	458.27	8
										3	329.18	165.09	312.16	156.58	311.17	156.09	E	805.46	403.23	788.43	394.72	787.45	394.23	7
										4	476.25	238.63	459.22	230.12	458.24	229.62	F	676.41	338.71	659.39	330.2			6
										5	547.29	274.15	530.26	265.63	529.28	265.14	A	529.35	265.18	512.32	256.66			5
										6	604.31	302.66	587.28	294.14	586.3	293.65	G	458.31	229.66	441.28	221.14			4
										7	717.39	359.2	700.37	350.69	699.38	350.19	L	401.29	201.15	384.26	192.63			3
										8	830.48	415.74	813.45	407.23	812.47	406.74	L	288.2	144.61	271.18	136.09			2
										9							R	175.12	88.06	158.09	79.55			1
5
	Protein kinase APK1B, chloroplast precursor, putative, expressed Os06g48980
										#	b	b++	b*	b*++	b0	b0++	Seq.	y	y++	y*	y*++	y0	y0++	#
										1	102.05	51.53			84.04	42.53	T							13
										2	189.09	95.05			171.08	86.04	S	1364.71	682.86	1347.68	674.34	1346.7	673.85	12
										3	303.13	152.07	286.1	143.56	285.12	143.06	N	1277.68	639.34	1260.65	630.83	1259.67	630.34	11
										4	416.21	208.61	399.19	200.1	398.2	199.61	I	1163.63	582.32	1146.61	573.81	1145.62	573.32	10
										5	529.3	265.15	512.27	256.64	511.29	256.15	L	1050.55	525.78	1033.52	517.27	1032.54	516.77	9
										6	642.38	321.69	625.36	313.18	624.37	312.69	L	937.47	469.24	920.44	460.72	919.46	460.23	8
										7	757.41	379.21	740.38	370.69	739.4	370.2	D	824.38	412.69	807.36	404.18	806.37	403.69	7
										8	858.46	429.73	841.43	421.22	840.45	420.73	T	709.35	355.18	692.33	346.67	691.34	346.18	6
										9	973.48	487.25	956.46	478.73	955.47	478.24	D	608.31	304.66	591.28	296.14	590.3	295.65	5
										10	1120.52	560.76	1103.49	552.25	1102.51	551.76	M	493.28	247.14	476.25	238.63			4
										11	1248.61	624.81	1231.59	616.3	1230.6	615.81	K	346.24	173.63	329.22	165.11			3
										12	1319.65	660.33	1302.62	651.82	1301.64	651.32	A	218.15	109.58	201.12	101.07			2
										13							K	147.11	74.06	130.09	65.55			1
	Linker histone H1 and H5 family protein, expressed Os03g58470
										#	b	b++	b*	b*++	b0	b0++	Seq.	y	y++	y*	y*++	y0	y0++	#
										1	102.05	51.53			84.04	42.53	T							10
										2	159.08	80.04			141.07	71.04	G	910.46	455.74	893.44	447.22	892.45	446.73	9
										3	246.11	123.56			228.1	114.55	S	853.44	427.22	836.41	418.71	835.43	418.22	8
										4	333.14	167.07			315.13	158.07	S	766.41	383.71	749.38	375.2	748.4	374.7	7
										5	461.2	231.1	444.17	222.59	443.19	222.1	Q	679.38	340.19	662.35	331.68			6
										6	624.26	312.63	607.24	304.12	606.25	303.63	Y	551.32	276.16	534.29	267.65			5
										7	695.3	348.15	678.27	339.64	677.29	339.15	A	388.26	194.63	371.23	186.12			4
										8	808.38	404.7	791.36	396.18	790.37	395.69	I	317.22	159.11	300.19	150.6			3
										9	865.41	433.21	848.38	424.69	847.39	424.2	G	204.13	102.57	187.11	94.06			2
										10							K	147.11	74.06	130.09	65.55			1
	Histone H2A variant, putative, expressed Os10g28230
										#	b	b++	b0	b0++	Seq.	y	y++	y*	y*++	y0	y0++	#
										1	58.03	29.52			G							10
										2	173.06	87.03	155.05	78.03	D	1075.55	538.28	1058.53	529.77	1057.54	529.27	9
										3	302.1	151.55	284.09	142.55	E	960.52	480.77	943.5	472.25	942.51	471.76	8
										4	431.14	216.07	413.13	207.07	E	831.48	416.24	814.46	407.73	813.47	407.24	7
										5	544.22	272.62	526.21	263.61	L	702.44	351.72	685.41	343.21	684.43	342.72	6
										6	659.25	330.13	641.24	321.12	D	589.36	295.18	572.33	286.67	571.34	286.18	5
										7	760.3	380.65	742.29	371.65	T	474.33	237.67	457.3	229.15	456.32	228.66	4
										8	873.38	437.2	855.37	428.19	L	373.28	187.14	356.25	178.63			3
										9	986.47	493.74	968.46	484.73	I	260.2	130.6	243.17	122.09			2
										10					K	147.11	74.06	130.09	65.55			1
	hypothetical protein Os03g47090
										#	b	b++	b*	b*++	b0	b0++	Seq.	y	y++	y*	y*++	y0	y0++	#
										1	100.08	50.54					V							10
										2	199.14	100.08					V	1068.56	534.78	1051.53	526.27	1050.55	525.78	9
										3	286.18	143.59			268.17	134.59	S	969.49	485.25	952.46	476.73	951.48	476.24	8
										4	373.21	187.11			355.2	178.1	S	882.46	441.73	865.43	433.22	864.45	432.73	7
										5	486.29	243.65			468.28	234.64	L	795.42	398.22	778.4	389.7	777.41	389.21	6
										6	642.39	321.7	625.37	313.19	624.38	312.7	R	682.34	341.67	665.31	333.16	664.33	332.67	5
										7	713.43	357.22	696.4	348.71	695.42	348.21	A	526.24	263.62	509.21	255.11	508.23	254.62	4
										8	880.43	440.72	863.4	432.2	862.42	431.71	S	455.2	228.1	438.17	219.59	437.19	219.1	3
										9	993.51	497.26	976.49	488.75	975.5	488.25	L	288.2	144.61	271.18	136.09			2
										10							R	175.12	88.06	158.09	79.55			1
	Potassium channel AKT2/3, putative, expressed Os05g35410
										#	b	b++	b*	b*++	b0	b0++	Seq.	y	y++	y*	y*++	y0	y0++	#
										1	157.11	79.06	140.08	70.54			R							8
										2	214.13	107.57	197.1	99.06			G	789.41	395.21	772.38	386.7	771.4	386.2	7
										3	329.16	165.08	312.13	156.57	311.15	156.08	D	732.39	366.7	715.36	358.18	714.38	357.69	6
										4	442.24	221.62	425.21	213.11	424.23	212.62	L	617.36	309.18	600.34	300.67	599.35	300.18	5
										5	557.27	279.14	540.24	270.62	539.26	270.13	D	504.28	252.64	487.25	244.13	486.27	243.64	4
										6	658.32	329.66	641.29	321.15	640.3	320.66	T	389.25	195.13	372.22	186.62	371.24	186.12	3
										7	771.4	386.2	754.37	377.69	753.39	377.2	L	288.2	144.61	271.18	136.09			2
										8							R	175.12	88.06	158.09	79.55			1
	28 kDa ribonucleoprotein, chloroplast, putative, expressed Os09g39180
										#	b	b++	b0	b0++	Seq.	y	y++	y*	y*++	y0	y0++	#
										1	148.04	74.52			M							10
										2	219.08	110.04			A	935.5	468.25	918.47	459.74	917.49	459.25	9
										3	306.11	153.56	288.1	144.55	S	864.46	432.73	847.43	424.22	846.45	423.73	8
										4	393.14	197.08	375.13	188.07	S	777.43	389.22	760.4	380.7	759.42	380.21	7
										5	506.23	253.62	488.22	244.61	I	690.4	345.7	673.37	337.19	672.39	336.7	6
										6	577.27	289.14	559.25	280.13	A	577.31	289.16	560.29	280.65	559.3	280.15	5
										7	708.31	354.66	690.29	345.65	M	506.28	253.64	489.25	245.13	488.26	244.64	4
										8	795.34	398.17	777.33	389.17	S	375.24	188.12	358.21	179.61	357.22	179.12	3
										9	908.42	454.71	890.41	445.71	L	288.2	144.61	271.18	136.09			2
										10					R	175.12	88.06	158.09	79.55			1
	tRNA synthetase class I family protein, putative, expressed Os10g32570
										#	b	b++	b*	b*++	b0	b0++	Seq.	y	y++	y*	y*++	y0	y0++	#
										1	72.04	36.53					A							13
										2	201.09	101.05			183.08	92.04	E	1373.63	687.32	1356.6	678.8	1355.62	678.31	12
										3	330.13	165.57			312.12	156.56	E	1244.59	622.8	1227.56	614.28	1226.58	613.79	11
										4	387.15	194.08			369.14	185.07	G	1115.54	558.28	1098.52	549.76	1097.53	549.27	10
										5	543.25	272.13	526.23	263.62	525.24	263.12	R	1058.52	529.76	1041.5	521.25	1040.51	520.76	9
										6	630.28	315.65	613.26	307.13	612.27	306.64	S	902.42	451.71	885.39	443.2	884.41	442.71	8
										7	729.35	365.18	712.33	356.67	711.34	356.17	V	815.39	408.2	798.36	399.69	797.38	399.19	7
										8	786.37	393.69	769.35	385.18	768.36	384.69	G	716.32	358.66	699.29	350.15	698.31	349.66	6
										9	915.42	458.21	898.39	449.7	897.41	449.21	E	659.3	330.15	642.27	321.64	641.29	321.15	5
										10	1044.46	522.73	1027.43	514.22	1026.45	513.73	E	530.26	265.63	513.23	257.12	512.25	256.63	4
										11	1173.5	587.25	1156.48	578.74	1155.49	578.25	E	401.21	201.11	384.19	192.6	383.2	192.11	3
										12	1270.55	635.78	1253.53	627.27	1252.54	626.78	P	272.17	136.59	255.15	128.08			2
										13							R	175.12	88.06	158.09	79.55			1
6
	expressed protein Os01g68720
										#	b	b++	b*	b*++	b0	b0++	Seq.	y	y++	y*	y*++	y0	y0++	#
										1	88.04	44.52			70.03	35.52	S							25
										2	175.07	88.04			157.06	79.03	S	2296.95	1148.98	2279.92	1140.46	2278.94	1139.97	24
										3	361.15	181.08			343.14	172.07	W	2209.92	1105.46	2192.89	1096.95	2191.91	1096.46	23
										4	475.19	238.1	458.17	229.59	457.18	229.1	N	2023.84	1012.42	2006.81	1003.91	2005.83	1003.42	22
										5	562.23	281.62	545.2	273.1	544.22	272.61	S	1909.79	955.4	1892.77	946.89	1891.78	946.4	21
										6	659.28	330.14	642.25	321.63	641.27	321.14	P	1822.76	911.88	1805.74	903.37	1804.75	902.88	20
										7	822.34	411.67	805.32	403.16	804.33	402.67	Y	1725.71	863.36	1708.68	854.85	1707.7	854.35	19
										8	985.41	493.21	968.38	484.69	967.39	484.2	Y	1562.65	781.83	1545.62	773.31	1544.64	772.82	18
										9	1100.43	550.72	1083.41	542.21	1082.42	541.71	D	1399.58	700.3	1382.56	691.78	1381.57	691.29	17
										10	1201.48	601.24	1184.45	592.73	1183.47	592.24	T	1284.56	642.78	1267.53	634.27	1266.55	633.78	16
										11	1288.51	644.76	1271.49	636.25	1270.5	635.75	S	1183.51	592.26	1166.48	583.74	1165.5	583.25	15
										12	1375.54	688.28	1358.52	679.76	1357.53	679.27	S	1096.48	548.74	1079.45	540.23	1078.47	539.74	14
										13	1538.61	769.81	1521.58	761.29	1520.6	760.8	Y	1009.44	505.23	992.42	496.71	991.43	496.22	13
										14	1595.63	798.32	1578.6	789.8	1577.62	789.31	G	846.38	423.69	829.35	415.18	828.37	414.69	12
										15	1666.67	833.84	1649.64	825.32	1648.66	824.83	A	789.36	395.18	772.33	386.67	771.35	386.18	11
										16	1723.69	862.35	1706.66	853.83	1705.68	853.34	G	718.32	359.66	701.3	351.15	700.31	350.66	10
										17	1810.72	905.86	1793.69	897.35	1792.71	896.86	S	661.3	331.15	644.27	322.64	643.29	322.15	9
										18	1867.74	934.37	1850.71	925.86	1849.73	925.37	G	574.27	287.64	557.24	279.12			8
										19	1924.76	962.88	1907.74	954.37	1906.75	953.88	G	517.25	259.13	500.22	250.61			7
										20	1981.78	991.4	1964.76	982.88	1963.77	982.39	G	460.23	230.62	443.2	222.1			6
										21	2038.8	1019.91	2021.78	1011.39	2020.79	1010.9	G	403.2	202.11	386.18	193.59			5
										22	2095.83	1048.42	2078.8	1039.9	2077.82	1039.41	G	346.18	173.6	329.16	165.08			4
										23	2152.85	1076.93	2135.82	1068.41	2134.84	1067.92	G	289.16	145.08	272.14	136.57			3
										24	2209.87	1105.44	2192.84	1096.93	2191.86	1096.43	G	232.14	116.57	215.11	108.06			2
										25							R	175.12	88.06	158.09	79.55			1
	NB-ARC domain containing protein Os11g24170
										#	b	b++	b*	b*++	b0	b0++	Seq.	y	y++	y*	y*++	y0	y0++	#
										1	102.05	51.53			84.04	42.53	T							12
										2	159.08	80.04			141.07	71.04	G	1164.59	582.8	1147.57	574.29	1146.58	573.79	11
										3	216.1	108.55			198.09	99.55	G	1107.57	554.29	1090.54	545.78	1089.56	545.28	10
										4	303.13	152.07			285.12	143.06	S	1050.55	525.78	1033.52	517.27	1032.54	516.77	9
										5	417.17	209.09	400.15	200.58	399.16	200.08	N	963.52	482.26	946.49	473.75	945.51	473.26	8
										6	546.22	273.61	529.19	265.1	528.2	264.61	E	849.48	425.24	832.45	416.73	831.46	416.24	7
										7	659.3	330.15	642.27	321.64	641.29	321.15	L	720.43	360.72	703.41	352.21	702.42	351.71	6
										8	806.33	403.67	789.31	395.16	788.32	394.67	M	607.35	304.18	590.32	295.66	589.34	295.17	5
										9	905.4	453.21	888.38	444.69	887.39	444.2	V	460.31	230.66	443.29	222.15	442.3	221.65	4
										10	1018.49	509.75	1001.46	501.23	1000.48	500.74	L	361.24	181.13	344.22	172.61	343.23	172.12	3
										11	1119.54	560.27	1102.51	551.76	1101.52	551.27	T	248.16	124.58	231.13	116.07	230.15	115.58	2
										12							K	147.11	74.06	130.09	65.55			1
7
	polynucleotide phosphorylase, putative, expressed Os07g07310
										#	b	b++	b0	b0++	Seq.	y	y++	y*	y*++	y0	y0++	#
										1	88.04	44.52	70.03	35.52	S							20
										2	201.12	101.07	183.11	92.06	I	1947.94	974.47	1930.91	965.96	1929.93	965.47	19
										3	314.21	157.61	296.2	148.6	I	1834.86	917.93	1817.83	909.42	1816.84	908.93	18
										4	443.25	222.13	425.24	213.12	E	1721.77	861.39	1704.74	852.88	1703.76	852.38	17
										5	572.29	286.65	554.28	277.64	E	1592.73	796.87	1575.7	788.35	1574.72	787.86	16
										6	673.34	337.17	655.33	328.17	T	1463.69	732.35	1446.66	723.83	1445.68	723.34	15
										7	730.36	365.68	712.35	356.68	G	1362.64	681.82	1345.61	673.31	1344.63	672.82	14
										8	829.43	415.22	811.42	406.21	V	1305.62	653.31	1288.59	644.8	1287.61	644.31	13
										9	944.46	472.73	926.45	463.73	D	1206.55	603.78	1189.52	595.26	1188.54	594.77	12
										10	1015.49	508.25	997.48	499.25	A	1091.52	546.26	1074.49	537.75	1073.51	537.26	11
										11	1128.58	564.79	1110.57	555.79	I	1020.48	510.75	1003.46	502.23	1002.47	501.74	10
										12	1243.61	622.31	1225.59	613.3	D	907.4	454.2	890.37	445.69	889.39	445.2	9
										13	1344.65	672.83	1326.64	663.82	T	792.37	396.69	775.35	388.18	774.36	387.69	8
										14	1401.67	701.34	1383.66	692.34	G	691.33	346.17	674.3	337.65	673.32	337.16	7
										15	1516.7	758.85	1498.69	749.85	D	634.3	317.66	617.28	309.14	616.29	308.65	6
										16	1631.73	816.37	1613.72	807.36	D	519.28	260.14	502.25	251.63	501.27	251.14	5
										17	1688.75	844.88	1670.74	835.87	G	404.25	202.63	387.22	194.12	386.24	193.62	4
										18	1789.8	895.4	1771.79	886.4	T	347.23	174.12	330.2	165.6	329.22	165.11	3
										19	1888.87	944.94	1870.86	935.93	V	246.18	123.59	229.15	115.08			2
										20					K	147.11	74.06	130.09	65.55			1
	Acyl-CoA dehydrogenase, C-terminal domain containing protein, expressed Os07g47820
										#	b	b++	b*	b*++	b0	b0++	Seq.	y	y++	y*	y*++	y0	y0++	#
										1	100.08	50.54					V							12
										2	197.13	99.07					P	1140.64	570.82	1123.61	562.31	1122.63	561.82	11
										3	268.17	134.59					A	1043.58	522.3	1026.56	513.78	1025.57	513.29	10
										4	369.21	185.11			351.2	176.1	T	972.55	486.78	955.52	478.26	954.54	477.77	9
										5	483.26	242.13	466.23	233.62	465.25	233.13	N	871.5	436.25	854.47	427.74	853.49	427.25	8
										6	596.34	298.67	579.31	290.16	578.33	289.67	I	757.46	379.23	740.43	370.72	739.45	370.23	7
										7	709.42	355.22	692.4	346.7	691.41	346.21	L	644.37	322.69	627.35	314.18	626.36	313.68	6
										8	822.51	411.76	805.48	403.24	804.5	402.75	L	531.29	266.15	514.26	257.63	513.28	257.14	5
										9	879.53	440.27	862.5	431.76	861.52	431.26	G	418.2	209.61	401.18	201.09	400.19	200.6	4
										10	1008.57	504.79	991.55	496.28	990.56	495.78	E	361.18	181.1	344.16	172.58	343.17	172.09	3
										11	1065.59	533.3	1048.57	524.79	1047.58	524.3	G	232.14	116.57	215.11	108.06			2
										12							R	175.12	88.06	158.09	79.55			1
	Subtilisin N-terminal Region family protein, expressed Os07g39020
										#	b	b++	b*	b*++	b0	b0++	Seq.	y	y++	y*	y*++	y0	y0++	#
										1	88.04	44.52			70.03	35.52	S							15
										2	159.08	80.04			141.07	71.04	A	1485.67	743.34	1468.64	734.82	1467.66	734.33	14
										3	306.11	153.56			288.1	144.55	M	1414.63	707.82	1397.6	699.31	1396.62	698.81	13
										4	453.15	227.08			435.14	218.07	M	1267.59	634.3	1250.57	625.79	1249.58	625.3	12
										5	554.19	277.6			536.18	268.6	T	1120.56	560.78	1103.53	552.27	1102.55	551.78	11
										6	655.24	328.12			637.23	319.12	T	1019.51	510.26	1002.49	501.75	1001.5	501.25	10
										7	726.28	363.64			708.27	354.64	A	918.46	459.74	901.44	451.22	900.45	450.73	9
										8	797.32	399.16			779.31	390.16	A	847.43	424.22	830.4	415.7	829.42	415.21	8
										9	898.36	449.69			880.35	440.68	T	776.39	388.7	759.36	380.19	758.38	379.69	7
										10	1011.45	506.23			993.44	497.22	L	675.34	338.17	658.32	329.66	657.33	329.17	6
										11	1126.48	563.74			1108.46	554.74	D	562.26	281.63	545.23	273.12	544.25	272.63	5
										12	1240.52	620.76	1223.49	612.25	1222.51	611.76	N	447.23	224.12	430.2	215.61	429.22	215.11	4
										13	1341.57	671.29	1324.54	662.77	1323.56	662.28	T	333.19	167.1	316.16	158.58	315.18	158.09	3
										14	1398.59	699.8	1381.56	691.28	1380.58	690.79	G	232.14	116.57	215.11	108.06			2
										15							R	175.12	88.06	158.09	79.55			1
	Stromal 70 kDa heat shock-related protein, chloroplast precursor, putative, expressed Os12g14070
										#	b	b++	b*	b*++	b0	b0++	Seq.	y	y++	y*	y*++	y0	y0++	#
										1	72.04	36.53					A							26
										2	200.14	100.57	183.11	92.06			K	2679.39	1340.2	2662.36	1331.69	2661.38	1331.19	25
										3	347.17	174.09	330.15	165.58			M	2551.3	1276.15	2534.27	1267.64	2533.29	1267.15	24
										4	476.22	238.61	459.19	230.1	458.21	229.61	E	2404.26	1202.63	2387.23	1194.12	2386.25	1193.63	23
										5	589.3	295.15	572.27	286.64	571.29	286.15	L	2275.22	1138.11	2258.19	1129.6	2257.21	1129.11	22
										6	676.33	338.67	659.31	330.16	658.32	329.67	S	2162.13	1081.57	2145.11	1073.06	2144.12	1072.57	21
										7	777.38	389.19	760.35	380.68	759.37	380.19	T	2075.1	1038.05	2058.08	1029.54	2057.09	1029.05	20
										8	890.47	445.74	873.44	437.22	872.45	436.73	L	1974.05	987.53	1957.03	979.02	1956.04	978.53	19
										9	977.5	489.25	960.47	480.74	959.49	480.25	S	1860.97	930.99	1843.94	922.48	1842.96	921.98	18
										10	1105.56	553.28	1088.53	544.77	1087.55	544.28	Q	1773.94	887.47	1756.91	878.96	1755.93	878.47	17
										11	1206.6	603.81	1189.58	595.29	1188.59	594.8	T	1645.88	823.44	1628.85	814.93	1627.87	814.44	16
										12	1320.65	660.83	1303.62	652.31	1302.64	651.82	N	1544.83	772.92	1527.81	764.41	1526.82	763.91	15
										13	1433.73	717.37	1416.7	708.86	1415.72	708.36	I	1430.79	715.9	1413.76	707.38	1412.78	706.89	14
										14	1520.76	760.88	1503.74	752.37	1502.75	751.88	S	1317.7	659.36	1300.68	650.84	1299.69	650.35	13
										15	1633.85	817.43	1616.82	808.91	1615.84	808.42	L	1230.67	615.84	1213.65	607.33	1212.66	606.83	12
										16	1730.9	865.95	1713.87	857.44	1712.89	856.95	P	1117.59	559.3	1100.56	550.78	1099.58	550.29	11
										17	1877.97	939.49	1860.94	930.97	1859.96	930.48	F	1020.54	510.77	1003.51	502.26	1002.53	501.77	10
										18	1991.05	996.03	1974.03	987.52	1973.04	987.02	I	873.47	437.24	856.44	428.72	855.46	428.23	9
										19	2092.1	1046.55	2075.07	1038.04	2074.09	1037.55	T	760.38	380.7	743.36	372.18	742.37	371.69	8
										20	2163.14	1082.07	2146.11	1073.56	2145.13	1073.07	A	659.34	330.17	642.31	321.66	641.33	321.17	7
										21	2264.18	1132.6	2247.16	1124.08	2246.17	1123.59	T	588.3	294.65	571.27	286.14	570.29	285.65	6
										22	2335.22	1168.11	2318.19	1159.6	2317.21	1159.11	A	487.25	244.13	470.22	235.62	469.24	235.12	5
										23	2450.25	1225.63	2433.22	1217.11	2432.24	1216.62	D	416.21	208.61	399.19	200.1	398.2	199.61	4
										24	2507.27	1254.14	2490.24	1245.63	2489.26	1245.13	G	301.19	151.1	284.16	142.58			3
										25	2604.32	1302.66	2587.3	1294.15	2586.31	1293.66	P	244.17	122.59	227.14	114.07			2
										26							K	147.11	74.06	130.09	65.55			1
	RNA-metabolising metallo-beta-lactamase family protein, expressed Os02g33610
										#	b	b++	b0	b0++	Seq.	y	y++	y*	y*++	y0	y0++	#
										1	88.04	44.52	70.03	35.52	S							13
										2	201.12	101.07	183.11	92.06	I	1230.71	615.86	1213.68	607.34	1212.69	606.85	12
										3	288.16	144.58	270.14	135.58	S	1117.62	559.31	1100.59	550.8	1099.61	550.31	11
										4	417.2	209.1	399.19	200.1	E	1030.59	515.8	1013.56	507.28	1012.58	506.79	10
										5	504.23	252.62	486.22	243.61	S	901.55	451.28	884.52	442.76	883.54	442.27	9
										6	603.3	302.15	585.29	293.15	V	814.51	407.76	797.49	399.25	796.5	398.76	8
										7	702.37	351.69	684.36	342.68	V	715.45	358.23	698.42	349.71	697.44	349.22	7
										8	773.4	387.21	755.39	378.2	A	616.38	308.69	599.35	300.18	598.37	299.69	6
										9	830.43	415.72	812.41	406.71	G	545.34	273.17	528.31	264.66	527.33	264.17	5
										10	917.46	459.23	899.45	450.23	S	488.32	244.66	471.29	236.15	470.31	235.66	4
										11	1030.54	515.77	1012.53	506.77	L	401.29	201.15	384.26	192.63			3
										12	1143.63	572.32	1125.61	563.31	L	288.2	144.61	271.18	136.09			2
										13					R	175.12	88.06	158.09	79.55			1
	UDP-N-acetylmuramyl-tripeptide synthetases family protein, expressed Os10g40130
										#	b	b++	b0	b0++	Seq.	y	y++	y*	y*++	y0	y0++	#
										1	72.04	36.53			A							13
										2	185.13	93.07			L	1298.77	649.89	1281.74	641.37	1280.76	640.88	12
										3	284.2	142.6			V	1185.68	593.35	1168.66	584.83	1167.67	584.34	11
										4	397.28	199.14			I	1086.62	543.81	1069.59	535.3	1068.6	534.81	10
										5	496.35	248.68			V	973.53	487.27	956.5	478.76	955.52	478.26	9
										6	611.38	306.19	593.37	297.19	D	874.46	437.74	857.44	429.22	856.45	428.73	8
										7	726.4	363.71	708.39	354.7	D	759.44	380.22	742.41	371.71	741.43	371.22	7
										8	839.49	420.25	821.48	411.24	I	644.41	322.71	627.38	314.19	626.4	313.7	6
										9	940.53	470.77	922.52	461.77	T	531.32	266.17	514.3	257.65	513.31	257.16	5
										10	1011.57	506.29	993.56	497.28	A	430.28	215.64	413.25	207.13			4
										11	1082.61	541.81	1064.6	532.8	A	359.24	180.12	342.21	171.61			3
										12	1195.69	598.35	1177.68	589.34	L	288.2	144.61	271.18	136.09			2
										13					R	175.12	88.06	158.09	79.55			1
	NmrA-like family protein, expressed Os06g49120
										#	b	b++	b0	b0++	Seq.	y	y++	y*	y*++	y0	y0++	#
										1	72.04	36.53			A							19
										2	143.08	72.04			A	1814.93	907.97	1797.91	899.46	1796.92	898.96	18
										3	200.1	100.56			G	1743.89	872.45	1726.87	863.94	1725.88	863.45	17
										4	313.19	157.1			L	1686.87	843.94	1669.85	835.43	1668.86	834.93	16
										5	428.21	214.61	410.2	205.61	D	1573.79	787.4	1556.76	778.88	1555.78	778.39	15
										6	541.3	271.15	523.29	262.15	L	1458.76	729.88	1441.74	721.37	1440.75	720.88	14
										7	656.32	328.67	638.31	319.66	D	1345.68	673.34	1328.65	664.83	1327.67	664.34	13
										8	785.37	393.19	767.36	384.18	E	1230.65	615.83	1213.62	607.32	1212.64	606.82	12
										9	884.44	442.72	866.43	433.72	V	1101.61	551.31	1084.58	542.79	1083.6	542.3	11
										10	1031.47	516.24	1013.46	507.23	M	1002.54	501.77	985.51	493.26	984.53	492.77	10
										11	1102.51	551.76	1084.5	542.75	A	855.5	428.26	838.48	419.74	837.49	419.25	9
										12	1201.58	601.29	1183.57	592.29	V	784.47	392.74	767.44	384.22	766.46	383.73	8
										13	1288.61	644.81	1270.6	635.8	S	685.4	343.2	668.37	334.69	667.39	334.2	7
										14	1385.66	693.33	1367.65	684.33	P	598.37	299.69	581.34	291.17			6
										15	1484.73	742.87	1466.72	733.86	V	501.31	251.16	484.29	242.65			5
										16	1541.75	771.38	1523.74	762.37	G	402.25	201.63	385.22	193.11			4
										17	1654.84	827.92	1636.83	818.92	L	345.22	173.12	328.2	164.6			3
										18	1711.86	856.43	1693.85	847.43	G	232.14	116.57	215.11	108.06			2
										19					R	175.12	88.06	158.09	79.55			1
	DEAD/DEAH box helicase, putative, expressed Os03g01830
										#	b	b++	b*	b*++	b0	b0++	Seq.	y	y++	y*	y*++	y0	y0++	#
										1	102.05	51.53			84.04	42.53	T							19
										2	230.11	115.56	213.09	107.05	212.1	106.56	Q	1997.05	999.03	1980.03	990.52	1979.04	990.03	18
										3	343.2	172.1	326.17	163.59	325.19	163.1	L	1869	935	1851.97	926.49	1850.99	926	17
										4	472.24	236.62	455.21	228.11	454.23	227.62	E	1755.91	878.46	1738.89	869.95	1737.9	869.45	16
										5	559.27	280.14	542.25	271.63	541.26	271.13	S	1626.87	813.94	1609.84	805.43	1608.86	804.93	15
										6	672.36	336.68	655.33	328.17	654.35	327.68	L	1539.84	770.42	1522.81	761.91	1521.83	761.42	14
										7	787.38	394.2	770.36	385.68	769.37	385.19	D	1426.75	713.88	1409.73	705.37	1408.74	704.88	13
										8	915.44	458.22	898.42	449.71	897.43	449.22	Q	1311.73	656.37	1294.7	647.85	1293.72	647.36	12
										9	1044.48	522.75	1027.46	514.23	1026.47	513.74	E	1183.67	592.34	1166.64	583.82	1165.66	583.33	11
										10	1157.57	579.29	1140.54	570.77	1139.56	570.28	L	1054.63	527.82	1037.6	519.3	1036.61	518.81	10
										11	1272.6	636.8	1255.57	628.29	1254.58	627.8	D	941.54	471.27	924.51	462.76	923.53	462.27	9
										12	1371.66	686.34	1354.64	677.82	1353.65	677.33	V	826.51	413.76	809.49	405.25	808.5	404.76	8
										13	1484.75	742.88	1467.72	734.36	1466.74	733.87	L	727.45	364.23	710.42	355.71	709.44	355.22	7
										14	1597.83	799.42	1580.81	790.91	1579.82	790.41	I	614.36	307.68	597.34	299.17	596.35	298.68	6
										15	1668.87	834.94	1651.84	826.42	1650.86	825.93	A	501.28	251.14	484.25	242.63	483.27	242.14	5
										16	1769.92	885.46	1752.89	876.95	1751.91	876.46	T	430.24	215.62	413.21	207.11	412.23	206.62	4
										17	1866.97	933.99	1849.94	925.48	1848.96	924.98	P	329.19	165.1	312.17	156.59			3
										18	1923.99	962.5	1906.96	953.99	1905.98	953.49	G	232.14	116.57	215.11	108.06			2
										19							R	175.12	88.06	158.09	79.55			1
	F-box domain containing protein Os11g10370
										#	b	b++	b*	b*++	b0	b0++	Seq.	y	y++	y*	y*++	y0	y0++	#
										1	114.09	57.55					I							8
										2	201.12	101.07			183.11	92.06	S	805.45	403.23	788.43	394.72	787.44	394.22	7
										3	288.16	144.58			270.14	135.58	S	718.42	359.71	701.39	351.2	700.41	350.71	6
										4	416.21	208.61	399.19	200.1	398.2	199.61	Q	631.39	316.2	614.36	307.68	613.38	307.19	5
										5	503.25	252.13	486.22	243.61	485.24	243.12	S	503.33	252.17	486.3	243.66	485.32	243.16	4
										6	616.33	308.67	599.3	300.16	598.32	299.66	L	416.3	208.65	399.27	200.14			3
										7	744.43	372.72	727.4	364.2	726.41	363.71	K	303.21	152.11	286.19	143.6			2
										8							R	175.12	88.06	158.09	79.55			1
	Actin-1, putative, expressed Os03g50890
										#	b	b++	b*	b*++	b0	b0++	Seq.	y	y++	y*	y*++	y0	y0++	#
										1	88.04	44.52			70.03	35.52	S							16
										2	251.1	126.05			233.09	117.05	Y	1660.85	830.93	1643.83	822.42	1642.84	821.93	15
										3	380.15	190.58			362.13	181.57	E	1497.79	749.4	1480.76	740.89	1479.78	740.39	14
										4	493.23	247.12			475.22	238.11	L	1368.75	684.88	1351.72	676.36	1350.74	675.87	13
										5	590.28	295.64			572.27	286.64	P	1255.66	628.34	1238.64	619.82	1237.65	619.33	12
										6	705.31	353.16			687.3	344.15	D	1158.61	579.81	1141.58	571.3	1140.6	570.8	11
										7	762.33	381.67			744.32	372.66	G	1043.58	522.3	1026.56	513.78	1025.57	513.29	10
										8	890.39	445.7	873.36	437.18	872.38	436.69	Q	986.56	493.79	969.54	485.27	968.55	484.78	9
										9	989.46	495.23	972.43	486.72	971.45	486.23	V	858.5	429.76	841.48	421.24	840.49	420.75	8
										10	1102.54	551.77	1085.51	543.26	1084.53	542.77	I	759.44	380.22	742.41	371.71	741.43	371.22	7
										11	1203.59	602.3	1186.56	593.78	1185.58	593.29	T	646.35	323.68	629.33	315.17	628.34	314.67	6
										12	1316.67	658.84	1299.65	650.33	1298.66	649.83	I	545.3	273.16	528.28	264.64	527.29	264.15	5
										13	1373.69	687.35	1356.67	678.84	1355.68	678.35	G	432.22	216.61	415.19	208.1	414.21	207.61	4
										14	1444.73	722.87	1427.71	714.36	1426.72	713.86	A	375.2	188.1	358.17	179.59	357.19	179.1	3
										15	1573.77	787.39	1556.75	778.88	1555.76	778.39	E	304.16	152.58	287.13	144.07	286.15	143.58	2
										16							R	175.12	88.06	158.09	79.55			1
	Fibrillarin-2, putative, expressed Os05g08360
										#	b	b++	b*	b*++	b0	b0++	Seq.	y	y++	y*	y*++	y0	y0++	#
										1	114.09	57.55					I							11
										2	227.18	114.09					L	1139.65	570.33	1122.62	561.81	1121.64	561.32	10
										3	298.21	149.61					A	1026.56	513.78	1009.54	505.27	1008.55	504.78	9
										4	411.3	206.15					L	955.52	478.27	938.5	469.75	937.51	469.26	8
										5	525.34	263.17	508.31	254.66			N	842.44	421.72	825.41	413.21	824.43	412.72	7
										6	596.38	298.69	579.35	290.18			A	728.4	364.7	711.37	356.19	710.39	355.7	6
										7	683.41	342.21	666.38	333.69	665.4	333.2	S	657.36	329.18	640.33	320.67	639.35	320.18	5
										8	846.47	423.74	829.45	415.23	828.46	414.73	Y	570.33	285.67	553.3	277.15			4
										9	993.54	497.27	976.51	488.76	975.53	488.27	F	407.27	204.14	390.24	195.62			3
										10	1106.62	553.82	1089.6	545.3	1088.61	544.81	L	260.2	130.6	243.17	122.09			2
										11							K	147.11	74.06	130.09	65.55			1
	expressed protein Os01g68720
										#	b	b++	b*	b*++	b0	b0++	Seq.	y	y++	y*	y*++	y0	y0++	#
										1	88.04	44.52			70.03	35.52	S							25
										2	175.07	88.04			157.06	79.03	S	2296.95	1148.98	2279.92	1140.46	2278.94	1139.97	24
										3	361.15	181.08			343.14	172.07	W	2209.92	1105.46	2192.89	1096.95	2191.91	1096.46	23
										4	475.19	238.1	458.17	229.59	457.18	229.1	N	2023.84	1012.42	2006.81	1003.91	2005.83	1003.42	22
										5	562.23	281.62	545.2	273.1	544.22	272.61	S	1909.79	955.4	1892.77	946.89	1891.78	946.4	21
										6	659.28	330.14	642.25	321.63	641.27	321.14	P	1822.76	911.88	1805.74	903.37	1804.75	902.88	20
										7	822.34	411.67	805.32	403.16	804.33	402.67	Y	1725.71	863.36	1708.68	854.85	1707.7	854.35	19
										8	985.41	493.21	968.38	484.69	967.39	484.2	Y	1562.65	781.83	1545.62	773.31	1544.64	772.82	18
										9	1100.43	550.72	1083.41	542.21	1082.42	541.71	D	1399.58	700.3	1382.56	691.78	1381.57	691.29	17
										10	1201.48	601.24	1184.45	592.73	1183.47	592.24	T	1284.56	642.78	1267.53	634.27	1266.55	633.78	16
										11	1288.51	644.76	1271.49	636.25	1270.5	635.75	S	1183.51	592.26	1166.48	583.74	1165.5	583.25	15
										12	1375.54	688.28	1358.52	679.76	1357.53	679.27	S	1096.48	548.74	1079.45	540.23	1078.47	539.74	14
										13	1538.61	769.81	1521.58	761.29	1520.6	760.8	Y	1009.44	505.23	992.42	496.71	991.43	496.22	13
										14	1595.63	798.32	1578.6	789.8	1577.62	789.31	G	846.38	423.69	829.35	415.18	828.37	414.69	12
										15	1666.67	833.84	1649.64	825.32	1648.66	824.83	A	789.36	395.18	772.33	386.67	771.35	386.18	11
										16	1723.69	862.35	1706.66	853.83	1705.68	853.34	G	718.32	359.66	701.3	351.15	700.31	350.66	10
										17	1810.72	905.86	1793.69	897.35	1792.71	896.86	S	661.3	331.15	644.27	322.64	643.29	322.15	9
										18	1867.74	934.37	1850.71	925.86	1849.73	925.37	G	574.27	287.64	557.24	279.12			8
										19	1924.76	962.88	1907.74	954.37	1906.75	953.88	G	517.25	259.13	500.22	250.61			7
										20	1981.78	991.4	1964.76	982.88	1963.77	982.39	G	460.23	230.62	443.2	222.1			6
										21	2038.8	1019.91	2021.78	1011.39	2020.79	1010.9	G	403.2	202.11	386.18	193.59			5
										22	2095.83	1048.42	2078.8	1039.9	2077.82	1039.41	G	346.18	173.6	329.16	165.08			4
										23	2152.85	1076.93	2135.82	1068.41	2134.84	1067.92	G	289.16	145.08	272.14	136.57			3
										24	2209.87	1105.44	2192.84	1096.93	2191.86	1096.43	G	232.14	116.57	215.11	108.06			2
										25							R	175.12	88.06	158.09	79.55			1
	Ribonuclease T2 family protein, expressed Os09g36700
										#	b	b++	b*	b*++	b0	b0++	Seq.	y	y++	y*	y*++	y0	y0++	#
										1	114.09	57.55					I							19
										2	242.19	121.6	225.16	113.08			K	1942.03	971.52	1925	963.01	1924.02	962.51	18
										3	371.23	186.12	354.2	177.6	353.22	177.11	E	1813.94	907.47	1796.91	898.96	1795.93	898.47	17
										4	470.3	235.65	453.27	227.14	452.29	226.65	V	1684.89	842.95	1667.87	834.44	1666.88	833.95	16
										5	583.38	292.19	566.35	283.68	565.37	283.19	I	1585.83	793.42	1568.8	784.9	1567.81	784.41	15
										6	712.42	356.72	695.4	348.2	694.41	347.71	E	1472.74	736.87	1455.71	728.36	1454.73	727.87	14
										7	841.47	421.24	824.44	412.72	823.46	412.23	E	1343.7	672.35	1326.67	663.84	1325.69	663.35	13
										8	898.49	449.75	881.46	441.23	880.48	440.74	G	1214.66	607.83	1197.63	599.32	1196.65	598.83	12
										9	1011.57	506.29	994.55	497.78	993.56	497.28	I	1157.63	579.32	1140.61	570.81	1139.62	570.32	11
										10	1068.59	534.8	1051.57	526.29	1050.58	525.8	G	1044.55	522.78	1027.52	514.27	1026.54	513.77	10
										11	1139.63	570.32	1122.6	561.81	1121.62	561.31	A	987.53	494.27	970.5	485.75	969.52	485.26	9
										12	1236.68	618.85	1219.66	610.33	1218.67	609.84	P	916.49	458.75	899.47	450.24	898.48	449.74	8
										13	1307.72	654.36	1290.69	645.85	1289.71	645.36	A	819.44	410.22	802.41	401.71	801.43	401.22	7
										14	1420.8	710.91	1403.78	702.39	1402.79	701.9	L	748.4	374.7	731.38	366.19	730.39	365.7	6
										15	1533.89	767.45	1516.86	758.93	1515.88	758.44	I	635.32	318.16	618.29	309.65	617.31	309.16	5
										16	1661.95	831.48	1644.92	822.96	1643.94	822.47	Q	522.23	261.62	505.21	253.11	504.22	252.62	4
										17	1821.98	911.49	1804.95	902.98	1803.97	902.49	C	394.18	197.59	377.15	189.08	376.16	188.59	3
										18	1909.01	955.01	1891.98	946.5	1891	946	S	234.14	117.58	217.12	109.06	216.13	108.57	2
										19							K	147.11	74.06	130.09	65.55			1
	linker histone H1 and H5 family protein, expressed Os04g18090
										#	b	b++	b*	b*++	Seq.	y	y++	y*	y*++	#
										1	72.04	36.53			A					9
										2	200.14	100.57	183.11	92.06	K	779.48	390.24	762.45	381.73	8
										3	297.19	149.1	280.17	140.59	P	651.38	326.19	634.36	317.68	7
										4	368.23	184.62	351.2	176.1	A	554.33	277.67	537.3	269.16	6
										5	439.27	220.14	422.24	211.62	A	483.29	242.15	466.27	233.64	5
										6	536.32	268.66	519.29	260.15	P	412.26	206.63	395.23	198.12	4
										7	607.36	304.18	590.33	295.67	A	315.2	158.1	298.18	149.59	3
										8	704.41	352.71	687.38	344.19	P	244.17	122.59	227.14	114.07	2
										9					K	147.11	74.06	130.09	65.55	1
	expressed protein Os01g37210									#	b	b++	b*	b*++	b0	b0++	Seq.	y	y++	y*	y*++	y0	y0++	#
										1	129.07	65.04	112.04	56.52			Q							8
										2	276.1	138.55	259.07	130.04			M	681.32	341.17	664.3	332.65	663.31	332.16	7
										3	347.14	174.07	330.11	165.56			A	534.29	267.65	517.26	259.13	516.28	258.64	6
										4	434.17	217.59	417.14	209.08	416.16	208.58	S	463.25	232.13	446.22	223.62	445.24	223.12	5
										5	505.21	253.11	488.18	244.59	487.2	244.1	A	376.22	188.61	359.19	180.1	358.21	179.61	4
										6	592.24	296.62	575.21	288.11	574.23	287.62	S	305.18	153.09	288.16	144.58	287.17	144.09	3
										7	663.28	332.14	646.25	323.63	645.27	323.14	A	218.15	109.58	201.12	101.07			2
										8							K	147.11	74.06	130.09	65.55			1
	Histone H2A variant, putative, expressed Os10g28230
										#	b	b++	b*	b*++	Seq.	y	y++	y*	y*++	#
										1	72.04	36.53			A					9
										2	129.07	65.04			G	873.49	437.25	856.47	428.74	8
										3	242.15	121.58			I	816.47	408.74	799.45	400.23	7
										4	370.21	185.61	353.18	177.09	Q	703.39	352.2	686.36	343.68	6
										5	517.28	259.14	500.25	250.63	F	575.33	288.17	558.3	279.66	5
										6	614.33	307.67	597.3	299.16	P	428.26	214.63	411.24	206.12	4
										7	713.4	357.2	696.37	348.69	V	331.21	166.11	314.18	157.59	3
										8	770.42	385.71	753.39	377.2	G	232.14	116.57	215.11	108.06	2
										9					R	175.12	88.06	158.09	79.55	1
9,
	Heat shock protein 82, putative, expressed Os08g39140
										#	b	b++	b*	b*++	b0	b0++	Seq.	y	y++	y*	y*++	y0	y0++	#
										1	58.03	29.52					G							14
										2	171.11	86.06					I	1470.78	735.89	1453.75	727.38	1452.77	726.89	13
										3	270.18	135.59					V	1357.7	679.35	1340.67	670.84	1339.69	670.35	12
										4	385.21	193.11			367.2	184.1	D	1258.63	629.82	1241.6	621.3	1240.62	620.81	11
										5	472.24	236.62			454.23	227.62	S	1143.6	572.3	1126.57	563.79	1125.59	563.3	10
										6	601.28	301.15			583.27	292.14	E	1056.57	528.79	1039.54	520.27	1038.56	519.78	9
										7	716.31	358.66			698.3	349.65	D	927.53	464.27	910.5	455.75	909.52	455.26	8
										8	829.39	415.2			811.38	406.2	L	812.5	406.75	795.47	398.24	794.49	397.75	7
										9	926.45	463.73			908.44	454.72	P	699.41	350.21	682.39	341.7	681.4	341.21	6
										10	1039.53	520.27			1021.52	511.26	L	602.36	301.68	585.34	293.17	584.35	292.68	5
										11	1153.57	577.29	1136.55	568.78	1135.56	568.29	N	489.28	245.14	472.25	236.63	471.27	236.14	4
										12	1266.66	633.83	1249.63	625.32	1248.65	624.83	I	375.24	188.12	358.21	179.61	357.22	179.12	3
										13	1353.69	677.35	1336.66	668.84	1335.68	668.34	S	262.15	131.58	245.12	123.07	244.14	122.57	2
										14							R	175.12	88.06	158.09	79.55			1
	D-alanine ligase family, putative, expressed Os07g49110
										#	b	b++	b*	b*++	b0	b0++	Seq.	y	y++	y*	y*++	y0	y0++	#
										1	148.08	74.54					F							13
										2	205.1	103.05					G	1287.64	644.32	1270.62	635.81	1269.63	635.32	12
										3	334.14	167.57			316.13	158.57	E	1230.62	615.81	1213.59	607.3	1212.61	606.81	11
										4	449.17	225.09			431.16	216.08	D	1101.58	551.29	1084.55	542.78	1083.57	542.29	10
										5	506.19	253.6			488.18	244.59	G	986.55	493.78	969.53	485.27	968.54	484.77	9
										6	563.21	282.11			545.2	273.1	G	929.53	465.27	912.5	456.76	911.52	456.26	8
										7	676.29	338.65			658.28	329.65	I	872.51	436.76	855.48	428.24	854.5	427.75	7
										8	804.35	402.68	787.33	394.17	786.34	393.67	Q	759.42	380.22	742.4	371.7	741.41	371.21	6
										9	933.39	467.2	916.37	458.69	915.38	458.2	E	631.37	316.19	614.34	307.67	613.36	307.18	5
										10	1046.48	523.74	1029.45	515.23	1028.47	514.74	L	502.32	251.67	485.3	243.15	484.31	242.66	4
										11	1159.56	580.29	1142.54	571.77	1141.55	571.28	L	389.24	195.12	372.21	186.61	371.23	186.12	3
										12	1288.61	644.81	1271.58	636.29	1270.59	635.8	E	276.16	138.58	259.13	130.07	258.14	129.58	2
										13							K	147.11	74.06	130.09	65.55			1
	Elongation factor 2, putative, expressed Os02g32030
										#	b	b++	b*	b*++	b0	b0++	Seq.	y	y++	y*	y*++	y0	y0++	#
										1	72.04	36.53					A							16
										2	235.11	118.06					Y	1742.91	871.96	1725.88	863.45	1724.9	862.95	15
										3	348.19	174.6					L	1579.85	790.43	1562.82	781.91	1561.84	781.42	14
										4	445.24	223.13					P	1466.76	733.89	1449.74	725.37	1448.75	724.88	13
										5	544.31	272.66					V	1369.71	685.36	1352.68	676.85	1351.7	676.35	12
										6	657.4	329.2					I	1270.64	635.82	1253.62	627.31	1252.63	626.82	11
										7	786.44	393.72			768.43	384.72	E	1157.56	579.28	1140.53	570.77	1139.55	570.28	10
										8	873.47	437.24			855.46	428.23	S	1028.52	514.76	1011.49	506.25	1010.51	505.76	9
										9	1020.54	510.77			1002.53	501.77	F	941.48	471.25	924.46	462.73	923.47	462.24	8
										10	1077.56	539.28			1059.55	530.28	G	794.42	397.71	777.39	389.2	776.4	388.71	7
										11	1224.63	612.82			1206.62	603.81	F	737.39	369.2	720.37	360.69	719.38	360.2	6
										12	1311.66	656.33			1293.65	647.33	S	590.33	295.67	573.3	287.15	572.32	286.66	5
										13	1398.69	699.85			1380.68	690.85	S	503.29	252.15	486.27	243.64	485.28	243.15	4
										14	1526.75	763.88	1509.73	755.37	1508.74	754.87	Q	416.26	208.63	399.24	200.12			3
										15	1639.84	820.42	1622.81	811.91	1621.83	811.42	L	288.2	144.61	271.18	136.09			2
										16							R	175.12	88.06	158.09	79.55			1
	Vacuolar ATP synthase catalytic subunit A, putative, expressed Os06g45120
										#	b	b++	b*	b*++	b0	b0++	Seq.	y	y++	y*	y*++	y0	y0++	#
										1	100.08	50.54					V							12
										2	157.1	79.05					G	1213.65	607.33	1196.63	598.82	1195.64	598.33	11
										3	271.14	136.07	254.11	127.56			N	1156.63	578.82	1139.61	570.31	1138.62	569.81	10
										4	386.17	193.59	369.14	185.07	368.16	184.58	D	1042.59	521.8	1025.56	513.28	1024.58	512.79	9
										5	500.21	250.61	483.18	242.1	482.2	241.6	N	927.56	464.28	910.54	455.77	909.55	455.28	8
										6	613.29	307.15	596.27	298.64	595.28	298.15	L	813.52	407.26	796.49	398.75	795.51	398.26	7
										7	726.38	363.69	709.35	355.18	708.37	354.69	I	700.44	350.72	683.41	342.21	682.42	341.72	6
										8	783.4	392.2	766.37	383.69	765.39	383.2	G	587.35	294.18	570.32	285.67	569.34	285.17	5
										9	912.44	456.72	895.42	448.21	894.43	447.72	E	530.33	265.67	513.3	257.16	512.32	256.66	4
										10	1025.53	513.27	1008.5	504.75	1007.52	504.26	I	401.29	201.15	384.26	192.63			3
										11	1138.61	569.81	1121.58	561.3	1120.6	560.8	I	288.2	144.61	271.18	136.09			2
										12							R	175.12	88.06	158.09	79.55			1
	Alanine aminotransferase 2, putative, expressed Os07g01760
										#	b	b++	b*	b*++	b0	b0++	Seq.	y	y++	y*	y*++	y0	y0++	#
										1	58.03	29.52					G							11
										2	157.1	79.05					V	1250.66	625.83	1233.63	617.32	1232.65	616.83	10
										3	304.13	152.57					M	1151.59	576.3	1134.56	567.79	1133.58	567.29	9
										4	432.19	216.6	415.16	208.09			Q	1004.56	502.78	987.53	494.27	986.55	493.78	8
										5	579.23	290.12	562.2	281.6			M	876.5	438.75	859.47	430.24	858.49	429.75	7
										6	692.31	346.66	675.28	338.15			L	729.46	365.23	712.44	356.72	711.45	356.23	6
										7	806.35	403.68	789.33	395.17			N	616.38	308.69	599.35	300.18	598.37	299.69	5
										8	907.4	454.2	890.37	445.69	889.39	445.2	T	502.33	251.67	485.31	243.16	484.32	242.67	4
										9	1020.49	510.75	1003.46	502.23	1002.47	501.74	I	401.29	201.15	384.26	192.63			3
										10	1133.57	567.29	1116.54	558.78	1115.56	558.28	I	288.2	144.61	271.18	136.09			2
										11							R	175.12	88.06	158.09	79.55			1
	Serine hydroxymethyltransferase, mitochondrial precursor, putative, expressed Os03g52840
										#	b	b++	b*	b*++	b0	b0++	Seq.	y	y++	y*	y*++	y0	y0++	#
										1	100.08	50.54					V							14
										2	171.11	86.06					A	1394.73	697.87	1377.7	689.36	1376.72	688.86	13
										3	286.14	143.57			268.13	134.57	D	1323.69	662.35	1306.67	653.84	1305.68	653.35	12
										4	433.21	217.11			415.2	208.1	F	1208.67	604.84	1191.64	596.32	1190.66	595.83	11
										5	580.28	290.64			562.27	281.64	F	1061.6	531.3	1044.57	522.79	1043.59	522.3	10
										6	695.3	348.16			677.29	339.15	D	914.53	457.77	897.5	449.26	896.52	448.76	9
										7	766.34	383.67			748.33	374.67	A	799.5	400.26	782.48	391.74			8
										8	837.38	419.19			819.37	410.19	A	728.47	364.74	711.44	356.22			7
										9	936.45	468.73			918.44	459.72	V	657.43	329.22	640.4	320.71			6
										10	1050.49	525.75	1033.46	517.23	1032.48	516.74	N	558.36	279.68	541.33	271.17			5
										11	1163.57	582.29	1146.55	573.78	1145.56	573.28	L	444.32	222.66	427.29	214.15			4
										12	1234.61	617.81	1217.58	609.3	1216.6	608.8	A	331.23	166.12	314.21	157.61			3
										13	1347.69	674.35	1330.67	665.84	1329.68	665.35	L	260.2	130.6	243.17	122.09			2
										14							K	147.11	74.06	130.09	65.55			1
	Eukaryotic initiation factor 4A, putative, expressed Os02g05330
										#	b	b++	b0	b0++	Seq.	y	y++	y*	y*++	y0	y0++	#
										1	148.04	74.52			M							13
										2	295.11	148.06			F	1440.67	720.84	1423.64	712.32	1422.66	711.83	12
										3	394.18	197.59			V	1293.6	647.3	1276.57	638.79	1275.59	638.3	11
										4	507.26	254.14			L	1194.53	597.77	1177.5	589.26	1176.52	588.76	10
										5	622.29	311.65	604.28	302.64	D	1081.45	541.23	1064.42	532.71	1063.44	532.22	9
										6	751.33	376.17	733.32	367.16	E	966.42	483.71	949.39	475.2	948.41	474.71	8
										7	822.37	411.69	804.36	402.68	A	837.38	419.19	820.35	410.68	819.37	410.19	7
										8	937.4	469.2	919.39	460.2	D	766.34	383.67	749.31	375.16	748.33	374.67	6
										9	1066.44	533.72	1048.43	524.72	E	651.31	326.16	634.29	317.65	633.3	317.15	5
										10	1213.48	607.24	1195.46	598.24	M	522.27	261.64	505.24	253.13	504.26	252.63	4
										11	1326.56	663.78	1308.55	654.78	L	375.24	188.12	358.21	179.61	357.22	179.12	3
										12	1413.59	707.3	1395.58	698.29	S	262.15	131.58	245.12	123.07	244.14	122.57	2
										13					R	175.12	88.06	158.09	79.55			1
	IAP100, putative, expressed Os10g35030
										#	b	b++	b*	b*++	b0	b0++	Seq.	y	y++	y*	y*++	y0	y0++	#
										1	130.05	65.53			112.04	56.52	E							17
										2	243.13	122.07			225.12	113.07	L	1629.97	815.49	1612.94	806.97	1611.96	806.48	16
										3	314.17	157.59			296.16	148.58	A	1516.88	758.95	1499.86	750.43	1498.87	749.94	15
										4	371.19	186.1			353.18	177.09	G	1445.85	723.43	1428.82	714.91	1427.84	714.42	14
										5	470.26	235.63			452.25	226.63	V	1388.83	694.92	1371.8	686.4	1370.82	685.91	13
										6	598.32	299.66	581.29	291.15	580.31	290.66	Q	1289.76	645.38	1272.73	636.87	1271.75	636.38	12
										7	695.37	348.19	678.35	339.68	677.36	339.18	P	1161.7	581.35	1144.67	572.84	1143.69	572.35	11
										8	808.46	404.73	791.43	396.22	790.45	395.73	L	1064.65	532.83	1047.62	524.31	1046.64	523.82	10
										9	907.52	454.27	890.5	445.75	889.51	445.26	V	951.56	476.28	934.54	467.77	933.55	467.28	9
										10	1036.57	518.79	1019.54	510.27	1018.56	509.78	E	852.49	426.75	835.47	418.24	834.48	417.75	8
										11	1107.6	554.31	1090.58	545.79	1089.59	545.3	A	723.45	362.23	706.42	353.72			7
										12	1220.69	610.85	1203.66	602.33	1202.68	601.84	L	652.41	326.71	635.39	318.2			6
										13	1317.74	659.37	1300.71	650.86	1299.73	650.37	P	539.33	270.17	522.3	261.66			5
										14	1414.79	707.9	1397.77	699.39	1396.78	698.9	P	442.28	221.64	425.25	213.13			4
										15	1513.86	757.43	1496.84	748.92	1495.85	748.43	V	345.22	173.12	328.2	164.6			3
										16	1584.9	792.95	1567.87	784.44	1566.89	783.95	A	246.16	123.58	229.13	115.07			2
										17							R	175.12	88.06	158.09	79.55			1
	oxidoreductase, zinc-binding dehydrogenase family protein, expressed Os08g43190
										#	b	b++	b*	b*++	b0	b0++	Seq.	y	y++	y*	y*++	y0	y0++	#
										1	148.08	74.54					F							17
										2	205.1	103.05					G	1799.81	900.41	1782.78	891.89	1781.8	891.4	16
										3	352.17	176.59					F	1742.79	871.9	1725.76	863.38	1724.78	862.89	15
										4	439.2	220.1			421.19	211.1	S	1595.72	798.36	1578.69	789.85	1577.71	789.36	14
										5	567.26	284.13	550.23	275.62	549.25	275.13	Q	1508.69	754.85	1491.66	746.33	1490.68	745.84	13
										6	696.3	348.65	679.27	340.14	678.29	339.65	E	1380.63	690.82	1363.6	682.3	1362.62	681.81	12
										7	811.33	406.17	794.3	397.65	793.32	397.16	D	1251.59	626.3	1234.56	617.78	1233.57	617.29	11
										8	910.39	455.7	893.37	447.19	892.38	446.7	V	1136.56	568.78	1119.53	560.27	1118.55	559.78	10
										9	1039.44	520.22	1022.41	511.71	1021.43	511.22	E	1037.49	519.25	1020.46	510.74	1019.48	510.24	9
										10	1168.48	584.74	1151.45	576.23	1150.47	575.74	E	908.45	454.73	891.42	446.21	890.44	445.72	8
										11	1239.52	620.26	1222.49	611.75	1221.51	611.26	A	779.4	390.21	762.38	381.69	761.39	381.2	7
										12	1386.58	693.8	1369.56	685.28	1368.57	684.79	F	708.37	354.69	691.34	346.17	690.36	345.68	6
										13	1515.63	758.32	1498.6	749.8	1497.62	749.31	E	561.3	281.15	544.27	272.64	543.29	272.15	5
										14	1614.7	807.85	1597.67	799.34	1596.69	798.85	V	432.26	216.63	415.23	208.12	414.25	207.63	4
										15	1701.73	851.37	1684.7	842.85	1683.72	842.36	S	333.19	167.1	316.16	158.58	315.18	158.09	3
										16	1772.76	886.89	1755.74	878.37	1754.75	877.88	A	246.16	123.58	229.13	115.07			2
										17							R	175.12	88.06	158.09	79.55			1
	Glutamine synthetase, chloroplast precursor, putative, expressed Os04g56400
										#	b	b++	b*	b*++	b0	b0++	Seq.	y	y++	y*	y*++	y0	y0++	#
										1	148.04	74.52					M							15
										2	277.09	139.05			259.07	130.04	E	1668.78	834.89	1651.75	826.38	1650.77	825.89	14
										3	405.14	203.08	388.12	194.56	387.13	194.07	Q	1539.74	770.37	1522.71	761.86	1521.73	761.37	13
										4	518.23	259.62	501.2	251.1	500.22	250.61	L	1411.68	706.34	1394.65	697.83	1393.67	697.34	12
										5	631.31	316.16	614.29	307.65	613.3	307.15	L	1298.59	649.8	1281.57	641.29	1280.58	640.79	11
										6	745.35	373.18	728.33	364.67	727.34	364.18	N	1185.51	593.26	1168.48	584.74	1167.5	584.25	10
										7	892.39	446.7	875.36	438.19	874.38	437.69	M	1071.47	536.24	1054.44	527.72	1053.46	527.23	9
										8	1007.42	504.21	990.39	495.7	989.41	495.21	D	924.43	462.72	907.4	454.21	906.42	453.71	8
										9	1108.46	554.74	1091.44	546.22	1090.45	545.73	T	809.4	405.21	792.38	396.69	791.39	396.2	7
										10	1209.51	605.26	1192.49	596.75	1191.5	596.25	T	708.36	354.68	691.33	346.17	690.35	345.68	6
										11	1306.57	653.79	1289.54	645.27	1288.55	644.78	P	607.31	304.16	590.28	295.64	589.3	295.15	5
										12	1453.63	727.32	1436.61	718.81	1435.62	718.32	F	510.26	255.63	493.23	247.12	492.25	246.63	4
										13	1554.68	777.84	1537.65	769.33	1536.67	768.84	T	363.19	182.1	346.16	173.58	345.18	173.09	3
										14	1669.71	835.36	1652.68	826.84	1651.7	826.35	D	262.14	131.57	245.11	123.06	244.13	122.57	2
										15							K	147.11	74.06	130.09	65.55			1
	Glutamate-1-semialdehyde 2,1-aminomutase, chloroplast precursor, putative Os08g41990
										#	b	b++	b0	b0++	Seq.	y	y++	y*	y*++	y0	y0++	#
										1	72.04	36.53			A							18
										2	129.07	65.04			G	1551.84	776.42	1534.81	767.91	1533.83	767.42	17
										3	216.1	108.55	198.09	99.55	S	1494.82	747.91	1477.79	739.4	1476.81	738.91	16
										4	273.12	137.06	255.11	128.06	G	1407.78	704.4	1390.76	695.88	1389.77	695.39	15
										5	372.19	186.6	354.18	177.59	V	1350.76	675.88	1333.74	667.37	1332.75	666.88	14
										6	443.22	222.12	425.21	213.11	A	1251.69	626.35	1234.67	617.84	1233.68	617.35	13
										7	544.27	272.64	526.26	263.63	T	1180.66	590.83	1163.63	582.32	1162.65	581.83	12
										8	657.36	329.18	639.35	320.18	L	1079.61	540.31	1062.58	531.8	1061.6	531.3	11
										9	714.38	357.69	696.37	348.69	G	966.53	483.77	949.5	475.25	948.51	474.76	10
										10	827.46	414.23	809.45	405.23	L	909.5	455.26	892.48	446.74	891.49	446.25	9
										11	924.51	462.76	906.5	453.76	P	796.42	398.71	779.39	390.2	778.41	389.71	8
										12	1039.54	520.27	1021.53	511.27	D	699.37	350.19	682.34	341.67	681.36	341.18	7
										13	1126.57	563.79	1108.56	554.79	S	584.34	292.67	567.31	284.16	566.33	283.67	6
										14	1223.63	612.32	1205.62	603.31	P	497.31	249.16	480.28	240.64			5
										15	1280.65	640.83	1262.64	631.82	G	400.26	200.63	383.23	192.12			4
										16	1379.72	690.36	1361.71	681.36	V	343.23	172.12	326.21	163.61			3
										17	1476.77	738.89	1458.76	729.88	P	244.17	122.59	227.14	114.07			2
										18					K	147.11	74.06	130.09	65.55			1
	Actin-1, putative, expressed Os03g50890
										#	b	b++	b*	b*++	b0	b0++	Seq.	y	y++	y*	y*++	y0	y0++	#
										1	88.04	44.52			70.03	35.52	S							16
										2	251.1	126.05			233.09	117.05	Y	1660.85	830.93	1643.83	822.42	1642.84	821.93	15
										3	380.15	190.58			362.13	181.57	E	1497.79	749.4	1480.76	740.89	1479.78	740.39	14
										4	493.23	247.12			475.22	238.11	L	1368.75	684.88	1351.72	676.36	1350.74	675.87	13
										5	590.28	295.64			572.27	286.64	P	1255.66	628.34	1238.64	619.82	1237.65	619.33	12
										6	705.31	353.16			687.3	344.15	D	1158.61	579.81	1141.58	571.3	1140.6	570.8	11
										7	762.33	381.67			744.32	372.66	G	1043.58	522.3	1026.56	513.78	1025.57	513.29	10
										8	890.39	445.7	873.36	437.18	872.38	436.69	Q	986.56	493.79	969.54	485.27	968.55	484.78	9
										9	989.46	495.23	972.43	486.72	971.45	486.23	V	858.5	429.76	841.48	421.24	840.49	420.75	8
										10	1102.54	551.77	1085.51	543.26	1084.53	542.77	I	759.44	380.22	742.41	371.71	741.43	371.22	7
										11	1203.59	602.3	1186.56	593.78	1185.58	593.29	T	646.35	323.68	629.33	315.17	628.34	314.67	6
										12	1316.67	658.84	1299.65	650.33	1298.66	649.83	I	545.3	273.16	528.28	264.64	527.29	264.15	5
										13	1373.69	687.35	1356.67	678.84	1355.68	678.35	G	432.22	216.61	415.19	208.1	414.21	207.61	4
										14	1444.73	722.87	1427.71	714.36	1426.72	713.86	A	375.2	188.1	358.17	179.59	357.19	179.1	3
										15	1573.77	787.39	1556.75	778.88	1555.76	778.39	E	304.16	152.58	287.13	144.07	286.15	143.58	2
										16							R	175.12	88.06	158.09	79.55			1
	mRNA-binding protein precursor, putative, expressed Os07g11110
										#	b	b++	b0	b0++	Seq.	y	y++	y*	y*++	y0	y0++	#
										1	116.03	58.52	98.02	49.52	D							19
										2	229.12	115.06	211.11	106.06	L	1686.88	843.95	1669.86	835.43	1668.87	834.94	18
										3	300.16	150.58	282.14	141.58	A	1573.8	787.4	1556.77	778.89	1555.79	778.4	17
										4	387.19	194.1	369.18	185.09	S	1502.76	751.89	1485.74	743.37	1484.75	742.88	16
										5	534.22	267.62	516.21	258.61	M	1415.73	708.37	1398.7	699.86	1397.72	699.36	15
										6	633.29	317.15	615.28	308.14	V	1268.7	634.85	1251.67	626.34	1250.69	625.85	14
										7	704.33	352.67	686.32	343.66	A	1169.63	585.32	1152.6	576.8	1151.62	576.31	13
										8	817.41	409.21	799.4	400.2	L	1098.59	549.8	1081.56	541.29	1080.58	540.79	12
										9	888.45	444.73	870.44	435.72	A	985.51	493.26	968.48	484.74	967.5	484.25	11
										10	987.52	494.26	969.51	485.26	V	914.47	457.74	897.44	449.22	896.46	448.73	10
										11	1116.56	558.78	1098.55	549.78	E	815.4	408.2	798.37	399.69	797.39	399.2	9
										12	1203.59	602.3	1185.58	593.29	S	686.36	343.68	669.33	335.17	668.35	334.68	8
										13	1300.65	650.83	1282.63	641.82	P	599.33	300.17	582.3	291.65			7
										14	1357.67	679.34	1339.66	670.33	G	502.27	251.64	485.25	243.13			6
										15	1428.7	714.86	1410.69	705.85	A	445.25	223.13	428.23	214.62			5
										16	1499.74	750.37	1481.73	741.37	A	374.21	187.61	357.19	179.1			4
										17	1570.78	785.89	1552.77	776.89	A	303.18	152.09	286.15	143.58			3
										18	1627.8	814.4	1609.79	805.4	G	232.14	116.57	215.11	108.06			2
										19					R	175.12	88.06	158.09	79.55			1
	expressed protein Os08g44000
										#	b	b++	b*	b*++	b0	b0++	Seq.	y	y++	y*	y*++	y0	y0++	#
										1	114.09	57.55					L							17
										2	185.13	93.07					A	1610.89	805.95	1593.86	797.43	1592.88	796.94	16
										3	242.15	121.58					G	1539.85	770.43	1522.82	761.91	1521.84	761.42	15
										4	370.21	185.61	353.18	177.09			Q	1482.83	741.92	1465.8	733.4	1464.82	732.91	14
										5	485.24	243.12	468.21	234.61	467.22	234.12	D	1354.77	677.89	1337.74	669.37	1336.76	668.88	13
										6	556.27	278.64	539.25	270.13	538.26	269.63	A	1239.74	620.37	1222.72	611.86	1221.73	611.37	12
										7	670.32	335.66	653.29	327.15	652.3	326.66	N	1168.7	584.86	1151.68	576.34	1150.69	575.85	11
										8	769.38	385.2	752.36	376.68	751.37	376.19	V	1054.66	527.83	1037.64	519.32	1036.65	518.83	10
										9	870.43	435.72	853.41	427.21	852.42	426.71	T	955.59	478.3	938.57	469.79	937.58	469.3	9
										10	971.48	486.24	954.45	477.73	953.47	477.24	T	854.55	427.78	837.52	419.26	836.54	418.77	8
										11	1070.55	535.78	1053.52	527.26	1052.54	526.77	V	753.5	377.25	736.47	368.74			7
										12	1167.6	584.3	1150.57	575.79	1149.59	575.3	P	654.43	327.72	637.4	319.21			6
										13	1266.67	633.84	1249.64	625.32	1248.66	624.83	V	557.38	279.19	540.35	270.68			5
										14	1337.71	669.36	1320.68	660.84	1319.7	660.35	A	458.31	229.66	441.28	221.14			4
										15	1436.77	718.89	1419.75	710.38	1418.76	709.89	V	387.27	194.14	370.24	185.63			3
										16	1549.86	775.43	1532.83	766.92	1531.85	766.43	L	288.2	144.61	271.18	136.09			2
										17							R	175.12	88.06	158.09	79.55			1
	Ribonuclease T2 family protein, expressed Os09g36680
										#	b	b++	b*	b*++	b0	b0++	Seq.	y	y++	y*	y*++	y0	y0++	#
										1	88.04	44.52			70.03	35.52	S							15
										2	235.11	118.06			217.1	109.05	F	1619.74	810.37	1602.71	801.86	1601.73	801.37	14
										3	382.14	191.58			364.13	182.57	M	1472.67	736.84	1455.64	728.32	1454.66	727.83	13
										4	483.19	242.1			465.18	233.09	T	1325.63	663.32	1308.61	654.81	1307.62	654.31	12
										5	630.26	315.63			612.25	306.63	F	1224.59	612.8	1207.56	604.28	1206.57	603.79	11
										6	745.29	373.15			727.28	364.14	D	1077.52	539.26	1060.49	530.75	1059.51	530.26	10
										7	832.32	416.66			814.31	407.66	S	962.49	481.75	945.46	473.24	944.48	472.74	9
										8	919.35	460.18			901.34	451.17	S	875.46	438.23	858.43	429.72	857.45	429.23	8
										9	1048.39	524.7			1030.38	515.69	E	788.43	394.72	771.4	386.2	770.42	385.71	7
										10	1162.44	581.72	1145.41	573.21	1144.43	572.72	N	659.38	330.2	642.36	321.68	641.37	321.19	6
										11	1263.48	632.25	1246.46	623.73	1245.47	623.24	T	545.34	273.17	528.31	264.66	527.33	264.17	5
										12	1334.52	667.76	1317.49	659.25	1316.51	658.76	A	444.29	222.65	427.27	214.14			4
										13	1433.59	717.3	1416.56	708.78	1415.58	708.29	V	373.26	187.13	356.23	178.62			3
										14	1532.66	766.83	1515.63	758.32	1514.65	757.83	V	274.19	137.6	257.16	129.08			2
										15							R	175.12	88.06	158.09	79.55			1
	Carbonic anhydrase, chloroplast precursor, putative, expressed Os01g45274
										#	b	b++	b*	b*++	b0	b0++	Seq.	y	y++	y*	y*++	y0	y0++	#
										1	130.05	65.53			112.04	56.52	E							11
										2	201.09	101.05			183.08	92.04	A	1115.61	558.31	1098.58	549.79	1097.59	549.3	10
										3	300.16	150.58			282.14	141.58	V	1044.57	522.79	1027.54	514.27	1026.56	513.78	9
										4	414.2	207.6	397.17	199.09	396.19	198.6	N	945.5	473.25	928.47	464.74	927.49	464.25	8
										5	542.26	271.63	525.23	263.12	524.25	262.63	Q	831.46	416.23	814.43	407.72	813.45	407.23	7
										6	629.29	315.15	612.26	306.63	611.28	306.14	S	703.4	352.2	686.37	343.69	685.39	343.2	6
										7	742.37	371.69	725.35	363.18	724.36	362.68	L	616.37	308.69	599.34	300.17	598.36	299.68	5
										8	871.42	436.21	854.39	427.7	853.41	427.21	E	503.28	252.14	486.26	243.63	485.27	243.14	4
										9	985.46	493.23	968.43	484.72	967.45	484.23	N	374.24	187.62	357.21	179.11			3
										10	1098.54	549.77	1081.52	541.26	1080.53	540.77	L	260.2	130.6	243.17	122.09			2
										11							K	147.11	74.06	130.09	65.55			1
	Chlorophyll a-b binding protein 8, chloroplast precursor, putative, expressed Os02g10390
										#	b	b++	b0	b0++	Seq.	y	y++	y*	y*++	y0	y0++	#
										1	102.05	51.53	84.04	42.53	T							17
										2	173.09	87.05	155.08	78.04	A	1650.83	825.92	1633.8	817.4	1632.82	816.91	16
										3	320.13	160.57	302.12	151.56	M	1579.79	790.4	1562.76	781.88	1561.78	781.39	15
										4	467.16	234.09	449.15	225.08	M	1432.75	716.88	1415.73	708.37	1414.74	707.88	14
										5	524.18	262.6	506.17	253.59	G	1285.72	643.36	1268.69	634.85	1267.71	634.36	13
										6	623.25	312.13	605.24	303.12	V	1228.7	614.85	1211.67	606.34	1210.69	605.85	12
										7	722.32	361.66	704.31	352.66	V	1129.63	565.32	1112.6	556.8	1111.62	556.31	11
										8	779.34	390.17	761.33	381.17	G	1030.56	515.78	1013.53	507.27	1012.55	506.78	10
										9	926.38	463.69	908.37	454.69	M	973.54	487.27	956.51	478.76	955.53	478.27	9
										10	1025.45	513.23	1007.44	504.22	V	826.5	413.76	809.48	405.24	808.49	404.75	8
										11	1096.48	548.75	1078.47	539.74	A	727.43	364.22	710.41	355.71	709.42	355.22	7
										12	1193.54	597.27	1175.53	588.27	P	656.4	328.7	639.37	320.19	638.39	319.7	6
										13	1322.58	661.79	1304.57	652.79	E	559.34	280.18	542.32	271.66	541.33	271.17	5
										14	1435.66	718.34	1417.65	709.33	L	430.3	215.65	413.28	207.14			4
										15	1548.75	774.88	1530.74	765.87	L	317.22	159.11	300.19	150.6			3
										16	1605.77	803.39	1587.76	794.38	G	204.13	102.57	187.11	94.06			2
										17					K	147.11	74.06	130.09	65.55			1
10
	Stromal 70 kDa heat shock-related protein, chloroplast precursor, putative, expressed Os12g14070
										#	b	b++	b*	b*++	b0	b0++	Seq.	y	y++	y*	y*++	y0	y0++	#
										1	72.04	36.53					A							26
										2	200.14	100.57	183.11	92.06			K	2679.39	1340.2	2662.36	1331.69	2661.38	1331.19	25
										3	347.17	174.09	330.15	165.58			M	2551.3	1276.15	2534.27	1267.64	2533.29	1267.15	24
										4	476.22	238.61	459.19	230.1	458.21	229.61	E	2404.26	1202.63	2387.23	1194.12	2386.25	1193.63	23
										5	589.3	295.15	572.27	286.64	571.29	286.15	L	2275.22	1138.11	2258.19	1129.6	2257.21	1129.11	22
										6	676.33	338.67	659.31	330.16	658.32	329.67	S	2162.13	1081.57	2145.11	1073.06	2144.12	1072.57	21
										7	777.38	389.19	760.35	380.68	759.37	380.19	T	2075.1	1038.05	2058.08	1029.54	2057.09	1029.05	20
										8	890.47	445.74	873.44	437.22	872.45	436.73	L	1974.05	987.53	1957.03	979.02	1956.04	978.53	19
										9	977.5	489.25	960.47	480.74	959.49	480.25	S	1860.97	930.99	1843.94	922.48	1842.96	921.98	18
										10	1105.56	553.28	1088.53	544.77	1087.55	544.28	Q	1773.94	887.47	1756.91	878.96	1755.93	878.47	17
										11	1206.6	603.81	1189.58	595.29	1188.59	594.8	T	1645.88	823.44	1628.85	814.93	1627.87	814.44	16
										12	1320.65	660.83	1303.62	652.31	1302.64	651.82	N	1544.83	772.92	1527.81	764.41	1526.82	763.91	15
										13	1433.73	717.37	1416.7	708.86	1415.72	708.36	I	1430.79	715.9	1413.76	707.38	1412.78	706.89	14
										14	1520.76	760.88	1503.74	752.37	1502.75	751.88	S	1317.7	659.36	1300.68	650.84	1299.69	650.35	13
										15	1633.85	817.43	1616.82	808.91	1615.84	808.42	L	1230.67	615.84	1213.65	607.33	1212.66	606.83	12
										16	1730.9	865.95	1713.87	857.44	1712.89	856.95	P	1117.59	559.3	1100.56	550.78	1099.58	550.29	11
										17	1877.97	939.49	1860.94	930.97	1859.96	930.48	F	1020.54	510.77	1003.51	502.26	1002.53	501.77	10
										18	1991.05	996.03	1974.03	987.52	1973.04	987.02	I	873.47	437.24	856.44	428.72	855.46	428.23	9
										19	2092.1	1046.55	2075.07	1038.04	2074.09	1037.55	T	760.38	380.7	743.36	372.18	742.37	371.69	8
										20	2163.14	1082.07	2146.11	1073.56	2145.13	1073.07	A	659.34	330.17	642.31	321.66	641.33	321.17	7
										21	2264.18	1132.6	2247.16	1124.08	2246.17	1123.59	T	588.3	294.65	571.27	286.14	570.29	285.65	6
										22	2335.22	1168.11	2318.19	1159.6	2317.21	1159.11	A	487.25	244.13	470.22	235.62	469.24	235.12	5
										23	2450.25	1225.63	2433.22	1217.11	2432.24	1216.62	D	416.21	208.61	399.19	200.1	398.2	199.61	4
										24	2507.27	1254.14	2490.24	1245.63	2489.26	1245.13	G	301.19	151.1	284.16	142.58			3
										25	2604.32	1302.66	2587.3	1294.15	2586.31	1293.66	P	244.17	122.59	227.14	114.07			2
										26							K	147.11	74.06	130.09	65.55			1
	RuBisCO subunit binding-protein alpha subunit, chloroplast precursor, putative, expressed Os03g64210
										#	b	b++	b*	b*++	b0	b0++	Seq.	y	y++	y*	y*++	y0	y0++	#
										1	114.09	57.55					L							17
										2	171.11	86.06					G	1570.92	785.96	1553.89	777.45	1552.91	776.96	16
										3	284.2	142.6					L	1513.89	757.45	1496.87	748.94	1495.88	748.45	15
										4	397.28	199.14					L	1400.81	700.91	1383.78	692.4	1382.8	691.9	14
										5	484.31	242.66			466.3	233.65	S	1287.73	644.37	1270.7	635.85	1269.72	635.36	13
										6	583.38	292.19			565.37	283.19	V	1200.69	600.85	1183.67	592.34	1182.68	591.85	12
										7	684.43	342.72			666.42	333.71	T	1101.63	551.32	1084.6	542.8	1083.62	542.31	11
										8	771.46	386.23			753.45	377.23	S	1000.58	500.79	983.55	492.28	982.57	491.79	10
										9	828.48	414.74			810.47	405.74	G	913.55	457.28	896.52	448.76	895.54	448.27	9
										10	899.52	450.26			881.51	441.26	A	856.53	428.77	839.5	420.25	838.51	419.76	8
										11	1013.56	507.28	996.54	498.77	995.55	498.28	N	785.49	393.25	768.46	384.73	767.48	384.24	7
										12	1110.62	555.81	1093.59	547.3	1092.6	546.81	P	671.45	336.23	654.42	327.71	653.43	327.22	6
										13	1209.68	605.35	1192.66	596.83	1191.67	596.34	V	574.39	287.7	557.37	279.19	556.38	278.69	5
										14	1296.72	648.86	1279.69	640.35	1278.71	639.86	S	475.32	238.17	458.3	229.65	457.31	229.16	4
										15	1409.8	705.4	1392.77	696.89	1391.79	696.4	I	388.29	194.65	371.27	186.14			3
										16	1537.89	769.45	1520.87	760.94	1519.88	760.45	K	275.21	138.11	258.18	129.59			2
										17							K	147.11	74.06	130.09	65.55			1
	hypothetical protein Os10g21540
										#	b	b++	b0	b0++	Seq.	y	y++	y*	y*++	y0	y0++	#
										1	88.04	44.52	70.03	35.52	S							8
										2	201.12	101.07	183.11	92.06	L	745.46	373.23	728.43	364.72	727.45	364.23	7
										3	288.16	144.58	270.14	135.58	S	632.37	316.69	615.35	308.18	614.36	307.68	6
										4	401.24	201.12	383.23	192.12	L	545.34	273.17	528.31	264.66	527.33	264.17	5
										5	458.26	229.63	440.25	220.63	G	432.26	216.63	415.23	208.12	414.25	207.63	4
										6	545.29	273.15	527.28	264.14	S	375.24	188.12	358.21	179.61	357.22	179.12	3
										7	658.38	329.69	640.37	320.69	L	288.2	144.61	271.18	136.09			2
										8					R	175.12	88.06	158.09	79.55			1
11
	CBS domain containing protein, expressed Os04g32880
										#	b	b++	b*	b*++	b0	b0++	Seq.	y	y++	y*	y*++	y0	y0++	#
										1	114.09	57.55					L							14
										2	242.15	121.58	225.12	113.07			Q	1421.72	711.36	1404.69	702.85	1403.71	702.36	13
										3	389.22	195.11	372.19	186.6			F	1293.66	647.33	1276.63	638.82	1275.65	638.33	12
										4	552.28	276.64	535.26	268.13			Y	1146.59	573.8	1129.56	565.29	1128.58	564.79	11
										5	609.3	305.16	592.28	296.64			G	983.53	492.27	966.5	483.75	965.52	483.26	10
										6	666.32	333.67	649.3	325.15			G	926.51	463.76	909.48	455.24	908.49	454.75	9
										7	763.38	382.19	746.35	373.68			P	869.48	435.25	852.46	426.73	851.47	426.24	8
										8	878.4	439.71	861.38	431.19	860.39	430.7	D	772.43	386.72	755.4	378.21	754.42	377.71	7
										9	977.47	489.24	960.45	480.73	959.46	480.23	V	657.4	329.21	640.38	320.69			6
										10	1048.51	524.76	1031.48	516.25	1030.5	515.75	A	558.34	279.67	541.31	271.16			5
										11	1119.55	560.28	1102.52	551.76	1101.54	551.27	A	487.3	244.15	470.27	235.64			4
										12	1232.63	616.82	1215.6	608.31	1214.62	607.81	I	416.26	208.63	399.24	200.12			3
										13	1360.69	680.85	1343.66	672.34	1342.68	671.84	Q	303.18	152.09	286.15	143.58			2
										14							R	175.12	88.06	158.09	79.55			1
	Potassium channel AKT2/3, putative, expressed Os05g35410
										#	b	b++	b*	b*++	b0	b0++	Seq.	y	y++	y*	y*++	y0	y0++	#
										1	157.11	79.06	140.08	70.54			R							8
										2	214.13	107.57	197.1	99.06			G	789.41	395.21	772.38	386.7	771.4	386.2	7
										3	329.16	165.08	312.13	156.57	311.15	156.08	D	732.39	366.7	715.36	358.18	714.38	357.69	6
										4	442.24	221.62	425.21	213.11	424.23	212.62	L	617.36	309.18	600.34	300.67	599.35	300.18	5
										5	557.27	279.14	540.24	270.62	539.26	270.13	D	504.28	252.64	487.25	244.13	486.27	243.64	4
										6	658.32	329.66	641.29	321.15	640.3	320.66	T	389.25	195.13	372.22	186.62	371.24	186.12	3
										7	771.4	386.2	754.37	377.69	753.39	377.2	L	288.2	144.61	271.18	136.09			2
										8							R	175.12	88.06	158.09	79.55			1
	SNF1-related protein kinase regulatory beta subunit 1, putative, expressed Os05g41220
										#	b	b++	b*	b*++	b0	b0++	Seq.	y	y++	y*	y*++	y0	y0++	#
										1	130.05	65.53			112.04	56.52	E							28
										2	227.1	114.05			209.09	105.05	P	2962.54	1481.78	2945.52	1473.26	2944.53	1472.77	27
										3	324.16	162.58			306.14	153.58	P	2865.49	1433.25	2848.46	1424.74	2847.48	1424.24	26
										4	437.24	219.12			419.23	210.12	I	2768.44	1384.72	2751.41	1376.21	2750.43	1375.72	25
										5	550.32	275.67			532.31	266.66	L	2655.35	1328.18	2638.33	1319.67	2637.34	1319.18	24
										6	647.38	324.19			629.37	315.19	P	2542.27	1271.64	2525.24	1263.13	2524.26	1262.63	23
										7	744.43	372.72			726.42	363.71	P	2445.22	1223.11	2428.19	1214.6	2427.21	1214.11	22
										8	872.49	436.75	855.46	428.23	854.48	427.74	Q	2348.16	1174.59	2331.14	1166.07	2330.15	1165.58	21
										9	985.57	493.29	968.55	484.78	967.56	484.28	L	2220.11	1110.56	2203.08	1102.04	2202.1	1101.55	20
										10	1084.64	542.82	1067.61	534.31	1066.63	533.82	V	2107.02	1054.01	2090	1045.5	2089.01	1045.01	19
										11	1231.68	616.34	1214.65	607.83	1213.66	607.34	M	2007.95	1004.48	1990.93	995.97	1989.94	995.48	18
										12	1318.71	659.86	1301.68	651.34	1300.7	650.85	S	1860.92	930.96	1843.89	922.45	1842.91	921.96	17
										13	1417.78	709.39	1400.75	700.88	1399.77	700.39	V	1773.89	887.45	1756.86	878.93	1755.88	878.44	16
										14	1530.86	765.93	1513.83	757.42	1512.85	756.93	L	1674.82	837.91	1657.79	829.4	1656.81	828.91	15
										15	1587.88	794.44	1570.85	785.93	1569.87	785.44	G	1561.73	781.37	1544.71	772.86	1543.72	772.37	14
										16	1702.91	851.96	1685.88	843.44	1684.9	842.95	D	1504.71	752.86	1487.69	744.35	1486.7	743.85	13
										17	1803.96	902.48	1786.93	893.97	1785.95	893.48	T	1389.69	695.35	1372.66	686.83	1371.68	686.34	12
										18	1918.98	960	1901.96	951.48	1900.97	950.99	D	1288.64	644.82	1271.61	636.31	1270.63	635.82	11
										19	2033.03	1017.02	2016	1008.5	2015.02	1008.01	N	1173.61	587.31	1156.58	578.8	1155.6	578.3	10
										20	2120.06	1060.53	2103.03	1052.02	2102.05	1051.53	S	1059.57	530.29	1042.54	521.77	1041.56	521.28	9
										21	2249.1	1125.05	2232.07	1116.54	2231.09	1116.05	E	972.54	486.77	955.51	478.26	954.53	477.77	8
										22	2378.14	1189.58	2361.12	1181.06	2360.13	1180.57	E	843.49	422.25	826.47	413.74	825.48	413.25	7
										23	2506.2	1253.6	2489.18	1245.09	2488.19	1244.6	Q	714.45	357.73	697.42	349.22	696.44	348.72	6
										24	2607.25	1304.13	2590.22	1295.62	2589.24	1295.12	T	586.39	293.7	569.37	285.19	568.38	284.69	5
										25	2720.33	1360.67	2703.31	1352.16	2702.32	1351.67	L	485.34	243.18	468.32	234.66			4
										26	2848.43	1424.72	2831.4	1416.2	2830.42	1415.71	K	372.26	186.63	355.23	178.12			3
										27	2945.48	1473.24	2928.45	1464.73	2927.47	1464.24	P	244.17	122.59	227.14	114.07			2
										28							K	147.11	74.06	130.09	65.55			1
12
	ATP-dependent Clp protease proteolytic subunit, putative, expressed Os05g51450
										#	b	b++	b0	b0++	Seq.	y	y++	y*	y*++	y0	y0++	#
										1	88.04	44.52	70.03	35.52	S							14
										2	175.07	88.04	157.06	79.03	S	1383.75	692.38	1366.72	683.86	1365.74	683.37	13
										3	246.11	123.56	228.1	114.55	A	1296.72	648.86	1279.69	640.35	1278.71	639.86	12
										4	343.16	172.08	325.15	163.08	P	1225.68	613.34	1208.65	604.83	1207.67	604.34	11
										5	458.19	229.6	440.18	220.59	D	1128.63	564.82	1111.6	556.3	1110.62	555.81	10
										6	571.27	286.14	553.26	277.13	L	1013.6	507.3	996.57	498.79	995.59	498.3	9
										7	668.32	334.67	650.31	325.66	P	900.51	450.76	883.49	442.25	882.5	441.76	8
										8	755.36	378.18	737.35	369.18	S	803.46	402.23	786.44	393.72	785.45	393.23	7
										9	868.44	434.72	850.43	425.72	L	716.43	358.72	699.4	350.21	698.42	349.71	6
										10	981.53	491.27	963.51	482.26	L	603.35	302.18	586.32	293.66	585.34	293.17	5
										11	1094.61	547.81	1076.6	538.8	L	490.26	245.63	473.24	237.12	472.25	236.63	4
										12	1209.64	605.32	1191.63	596.32	D	377.18	189.09	360.15	180.58	359.17	180.09	3
										13	1296.67	648.84	1278.66	639.83	S	262.15	131.58	245.12	123.07	244.14	122.57	2
										14					R	175.12	88.06	158.09	79.55			1
13
	Chaperonin CPN60-2, mitochondrial precursor, putative, expressed Os05g46290
										#	b	b++	b*	b*++	Seq.	y	y++	y*	y*++	#
										1	114.09	57.55			I					11
										2	171.11	86.06			G	1083.69	542.35	1066.66	533.83	10
										3	270.18	135.59			V	1026.67	513.84	1009.64	505.32	9
										4	398.24	199.62	381.21	191.11	Q	927.6	464.3	910.57	455.79	8
										5	511.32	256.17	494.3	247.65	I	799.54	400.27	782.51	391.76	7
										6	624.41	312.71	607.38	304.19	I	686.46	343.73	669.43	335.22	6
										7	752.5	376.76	735.48	368.24	K	573.37	287.19	556.35	278.68	5
										8	866.55	433.78	849.52	425.26	N	445.28	223.14	428.25	214.63	4
										9	937.58	469.3	920.56	460.78	A	331.23	166.12	314.21	157.61	3
										10	1050.67	525.84	1033.64	517.32	L	260.2	130.6	243.17	122.09	2
										11					K	147.11	74.06	130.09	65.55	1
From Table S1-B
1
	retrotransposon protein, putative, Ty3-gypsy subclass Os11g26460
										#	b	b++	b0	b0++	Seq.	y	y++	y*	y*++	y0	y0++	#
										1	114.09	57.55			L							8
										2	185.13	93.07			A	743.44	372.22	726.41	363.71	725.43	363.22	7
										3	272.16	136.58	254.15	127.58	S	672.4	336.71	655.38	328.19	654.39	327.7	6
										4	385.24	193.13	367.23	184.12	L	585.37	293.19	568.35	284.68	567.36	284.18	5
										5	498.33	249.67	480.32	240.66	L	472.29	236.65	455.26	228.13	454.28	227.64	4
										6	595.38	298.19	577.37	289.19	P	359.2	180.11	342.18	171.59	341.19	171.1	3
										7	682.41	341.71	664.4	332.71	S	262.15	131.58	245.12	123.07	244.14	122.57	2
										8					R	175.12	88.06	158.09	79.55			1
2
	retrotransposon protein, putative, Ty3-gypsy subclass Os10g09430
										#	b	b++	b*	b*++	b0	b0++	Seq.	y	y++	y*	y*++	y0	y0++	#
										1	157.11	79.06	140.08	70.54			R							13
										2	244.14	122.57	227.11	114.06	226.13	113.57	S	1184.55	592.78	1167.52	584.26	1166.54	583.77	12
										3	315.18	158.09	298.15	149.58	297.17	149.09	A	1097.52	549.26	1080.49	540.75	1079.51	540.26	11
										4	386.21	193.61	369.19	185.1	368.2	184.61	A	1026.48	513.74	1009.45	505.23	1008.47	504.74	10
										5	483.27	242.14	466.24	233.62	465.26	233.13	P	955.44	478.22	938.41	469.71	937.43	469.22	9
										6	630.3	315.66	613.28	307.14	612.29	306.65	M	858.39	429.7	841.36	421.18	840.38	420.69	8
										7	729.37	365.19	712.34	356.68	711.36	356.18	V	711.35	356.18	694.33	347.67	693.34	347.17	7
										8	800.41	400.71	783.38	392.19	782.4	391.7	A	612.28	306.65	595.26	298.13	594.27	297.64	6
										9	857.43	429.22	840.4	420.71	839.42	420.21	G	541.25	271.13	524.22	262.61	523.24	262.12	5
										10	914.45	457.73	897.42	449.22	896.44	448.72	G	484.23	242.62	467.2	234.1	466.22	233.61	4
										11	1029.48	515.24	1012.45	506.73	1011.47	506.24	D	427.2	214.11	410.18	205.59	409.19	205.1	3
										12	1166.54	583.77	1149.51	575.26	1148.53	574.77	H	312.18	156.59	295.15	148.08			2
										13							R	175.12	88.06	158.09	79.55			1
	ATP-dependent Clp protease proteolytic subunit, putative, expressed Os05g51450
										#	b	b++	b0	b0++	Seq.	y	y++	y*	y*++	y0	y0++	#
										1	88.04	44.52	70.03	35.52	S							14
										2	175.07	88.04	157.06	79.03	S	1383.75	692.38	1366.72	683.86	1365.74	683.37	13
										3	246.11	123.56	228.1	114.55	A	1296.72	648.86	1279.69	640.35	1278.71	639.86	12
										4	343.16	172.08	325.15	163.08	P	1225.68	613.34	1208.65	604.83	1207.67	604.34	11
										5	458.19	229.6	440.18	220.59	D	1128.63	564.82	1111.6	556.3	1110.62	555.81	10
										6	571.27	286.14	553.26	277.13	L	1013.6	507.3	996.57	498.79	995.59	498.3	9
										7	668.32	334.67	650.31	325.66	P	900.51	450.76	883.49	442.25	882.5	441.76	8
										8	755.36	378.18	737.35	369.18	S	803.46	402.23	786.44	393.72	785.45	393.23	7
										9	868.44	434.72	850.43	425.72	L	716.43	358.72	699.4	350.21	698.42	349.71	6
										10	981.53	491.27	963.51	482.26	L	603.35	302.18	586.32	293.66	585.34	293.17	5
										11	1094.61	547.81	1076.6	538.8	L	490.26	245.63	473.24	237.12	472.25	236.63	4
										12	1209.64	605.32	1191.63	596.32	D	377.18	189.09	360.15	180.58	359.17	180.09	3
										13	1296.67	648.84	1278.66	639.83	S	262.15	131.58	245.12	123.07	244.14	122.57	2
										14					R	175.12	88.06	158.09	79.55			1
3
	Chlorophyll a-b binding protein 8, chloroplast precursor, putative, expressed Os02g10390
										#	b	b++	b0	b0++	Seq.	y	y++	y*	y*++	y0	y0++	#
										1	102.05	51.53	84.04	42.53	T							17
										2	173.09	87.05	155.08	78.04	A	1650.83	825.92	1633.8	817.4	1632.82	816.91	16
										3	320.13	160.57	302.12	151.56	M	1579.79	790.4	1562.76	781.88	1561.78	781.39	15
										4	467.16	234.09	449.15	225.08	M	1432.75	716.88	1415.73	708.37	1414.74	707.88	14
										5	524.18	262.6	506.17	253.59	G	1285.72	643.36	1268.69	634.85	1267.71	634.36	13
										6	623.25	312.13	605.24	303.12	V	1228.7	614.85	1211.67	606.34	1210.69	605.85	12
										7	722.32	361.66	704.31	352.66	V	1129.63	565.32	1112.6	556.8	1111.62	556.31	11
										8	779.34	390.17	761.33	381.17	G	1030.56	515.78	1013.53	507.27	1012.55	506.78	10
										9	926.38	463.69	908.37	454.69	M	973.54	487.27	956.51	478.76	955.53	478.27	9
										10	1025.45	513.23	1007.44	504.22	V	826.5	413.76	809.48	405.24	808.49	404.75	8
										11	1096.48	548.75	1078.47	539.74	A	727.43	364.22	710.41	355.71	709.42	355.22	7
										12	1193.54	597.27	1175.53	588.27	P	656.4	328.7	639.37	320.19	638.39	319.7	6
										13	1322.58	661.79	1304.57	652.79	E	559.34	280.18	542.32	271.66	541.33	271.17	5
										14	1435.66	718.34	1417.65	709.33	L	430.3	215.65	413.28	207.14			4
										15	1548.75	774.88	1530.74	765.87	L	317.22	159.11	300.19	150.6			3
										16	1605.77	803.39	1587.76	794.38	G	204.13	102.57	187.11	94.06			2
										17					K	147.11	74.06	130.09	65.55			1
4
	Leucine Rich Repeat family protein Os02g05940
										#	b	b++	b0	b0++	Seq.	y	y++	y*	y*++	y0	y0++	#
										1	58.03	29.52			G							17
										2	173.06	87.03	155.05	78.03	D	1762.97	881.99	1745.95	873.48	1744.96	872.99	16
										3	272.12	136.57	254.11	127.56	V	1647.95	824.48	1630.92	815.96	1629.94	815.47	15
										4	435.19	218.1	417.18	209.09	Y	1548.88	774.94	1531.85	766.43	1530.87	765.94	14
										5	504.21	252.61	486.2	243.6	S	1385.82	693.41	1368.79	684.9	1367.8	684.41	13
										6	651.28	326.14	633.27	317.14	F	1316.79	658.9	1299.77	650.39	1298.78	649.9	12
										7	708.3	354.65	690.29	345.65	G	1169.73	585.37	1152.7	576.85	1151.71	576.36	11
										8	807.37	404.19	789.36	395.18	V	1112.7	556.86	1095.68	548.34	1094.69	547.85	10
										9	906.44	453.72	888.42	444.72	V	1013.64	507.32	996.61	498.81	995.62	498.32	9
										10	1019.52	510.26	1001.51	501.26	L	914.57	457.79	897.54	449.27	896.56	448.78	8
										11	1132.6	566.81	1114.59	557.8	L	801.48	401.25	784.46	392.73	783.47	392.24	7
										12	1261.65	631.33	1243.64	622.32	E	688.4	344.7	671.37	336.19	670.39	335.7	6
										13	1374.73	687.87	1356.72	678.86	L	559.36	280.18	542.33	271.67	541.35	271.18	5
										14	1487.81	744.41	1469.8	735.41	L	446.27	223.64	429.25	215.13	428.26	214.63	4
										15	1588.86	794.93	1570.85	785.93	T	333.19	167.1	316.16	158.58	315.18	158.09	3
										16	1645.88	823.45	1627.87	814.44	G	232.14	116.57	215.11	108.06			2
										17					R	175.12	88.06	158.09	79.55			1
	strubbelig receptor family 5, putative, expressed Os09g38700
										#	b	b++	b0	b0++	Seq.	y	y++	y*	y*++	y0	y0++	#
										1	88.04	44.52	70.03	35.52	S							17
										2	203.07	102.04	185.06	93.03	D	1812.96	906.98	1795.93	898.47	1794.95	897.98	16
										3	302.13	151.57	284.12	142.57	V	1697.93	849.47	1680.9	840.96	1679.92	840.46	15
										4	465.2	233.1	447.19	224.1	Y	1598.86	799.93	1581.83	791.42	1580.85	790.93	14
										5	552.23	276.62	534.22	267.61	S	1435.8	718.4	1418.77	709.89	1417.79	709.4	13
										6	699.3	350.15	681.29	341.15	F	1348.77	674.89	1331.74	666.37	1330.76	665.88	12
										7	756.32	378.66	738.31	369.66	G	1201.7	601.35	1184.67	592.84	1183.69	592.35	11
										8	855.39	428.2	837.38	419.19	V	1144.68	572.84	1127.65	564.33	1126.67	563.84	10
										9	968.47	484.74	950.46	475.73	I	1045.61	523.31	1028.58	514.79	1027.6	514.3	9
										10	1099.51	550.26	1081.5	541.25	M	932.52	466.77	915.5	458.25	914.51	457.76	8
										11	1212.6	606.8	1194.59	597.8	L	801.48	401.25	784.46	392.73	783.47	392.24	7
										12	1341.64	671.32	1323.63	662.32	E	688.4	344.7	671.37	336.19	670.39	335.7	6
										13	1454.72	727.87	1436.71	718.86	L	559.36	280.18	542.33	271.67	541.35	271.18	5
										14	1567.81	784.41	1549.8	775.4	L	446.27	223.64	429.25	215.13	428.26	214.63	4
										15	1668.86	834.93	1650.84	825.93	T	333.19	167.1	316.16	158.58	315.18	158.09	3
										16	1725.88	863.44	1707.87	854.44	G	232.14	116.57	215.11	108.06			2
										17					R	175.12	88.06	158.09	79.55			1
	Leucine Rich Repeat family protein, expressed Os02g05910
										#	b	b++	b0	b0++	Seq.	y	y++	y*	y*++	y0	y0++	#
										1	58.03	29.52			G							17
										2	173.06	87.03	155.05	78.03	D	1892.92	946.96	1875.9	938.45	1874.91	937.96	16
										3	304.1	152.55	286.09	143.55	M	1777.9	889.45	1760.87	880.94	1759.89	880.45	15
										4	467.16	234.08	449.15	225.08	Y	1646.86	823.93	1629.83	815.42	1628.84	814.93	14
										5	634.16	317.58	616.15	308.58	S	1483.79	742.4	1466.77	733.89	1465.78	733.39	13
										6	781.23	391.12	763.22	382.11	F	1316.79	658.9	1299.77	650.39	1298.78	649.9	12
										7	838.25	419.63	820.24	410.62	G	1169.73	585.37	1152.7	576.85	1151.71	576.36	11
										8	937.32	469.16	919.31	460.16	V	1112.7	556.86	1095.68	548.34	1094.69	547.85	10
										9	1036.38	518.7	1018.37	509.69	V	1013.64	507.32	996.61	498.81	995.62	498.32	9
										10	1149.47	575.24	1131.46	566.23	L	914.57	457.79	897.54	449.27	896.56	448.78	8
										11	1262.55	631.78	1244.54	622.77	L	801.48	401.25	784.46	392.73	783.47	392.24	7
										12	1391.6	696.3	1373.58	687.3	E	688.4	344.7	671.37	336.19	670.39	335.7	6
										13	1504.68	752.84	1486.67	743.84	L	559.36	280.18	542.33	271.67	541.35	271.18	5
										14	1617.76	809.39	1599.75	800.38	L	446.27	223.64	429.25	215.13	428.26	214.63	4
										15	1718.81	859.91	1700.8	850.9	T	333.19	167.1	316.16	158.58	315.18	158.09	3
										16	1775.83	888.42	1757.82	879.41	G	232.14	116.57	215.11	108.06			2
										17					R	175.12	88.06	158.09	79.55			1
	Protein kinase domain containing protein, expressed Os07g35370
										#	b	b++	b*	b*++	b0	b0++	Seq.	y	y++	y*	y*++	y0	y0++	#
										1	72.04	36.53					A							13
										2	159.08	80.04			141.07	71.04	S	1421.68	711.34	1404.65	702.83	1403.67	702.34	12
										3	273.12	137.06	256.09	128.55	255.11	128.06	N	1334.64	667.83	1317.62	659.31	1316.63	658.82	11
										4	386.2	193.61	369.18	185.09	368.19	184.6	I	1220.6	610.8	1203.57	602.29	1202.59	601.8	10
										5	499.29	250.15	482.26	241.63	481.28	241.14	L	1107.52	554.26	1090.49	545.75	1089.51	545.26	9
										6	612.37	306.69	595.34	298.18	594.36	297.68	L	994.43	497.72	977.41	489.21	976.42	488.71	8
										7	727.4	364.2	710.37	355.69	709.39	355.2	D	881.35	441.18	864.32	432.66	863.34	432.17	7
										8	874.43	437.72	857.41	429.21	856.42	428.72	M	766.32	383.66	749.3	375.15			6
										9	988.48	494.74	971.45	486.23	970.47	485.74	N	619.29	310.15	602.26	301.63			5
										10	1135.51	568.26	1118.49	559.75	1117.5	559.25	M	505.24	253.13	488.22	244.61			4
										11	1249.56	625.28	1232.53	616.77	1231.54	616.28	N	358.21	179.61	341.18	171.09			3
										12	1346.61	673.81	1329.58	665.29	1328.6	664.8	P	244.17	122.59	227.14	114.07			2
										13							K	147.11	74.06	130.09	65.55			1
	F-box domain containing protein Os11g10370
										#	b	b++	b*	b*++	b0	b0++	Seq.	y	y++	y*	y*++	y0	y0++	#
										1	114.09	57.55					I							8
										2	201.12	101.07			183.11	92.06	S	805.45	403.23	788.43	394.72	787.44	394.22	7
										3	288.16	144.58			270.14	135.58	S	718.42	359.71	701.39	351.2	700.41	350.71	6
										4	416.21	208.61	399.19	200.1	398.2	199.61	Q	631.39	316.2	614.36	307.68	613.38	307.19	5
										5	503.25	252.13	486.22	243.61	485.24	243.12	S	503.33	252.17	486.3	243.66	485.32	243.16	4
										6	616.33	308.67	599.3	300.16	598.32	299.66	L	416.3	208.65	399.27	200.14			3
										7	744.43	372.72	727.4	364.2	726.41	363.71	K	303.21	152.11	286.19	143.6			2
										8							R	175.12	88.06	158.09	79.55			1
	hypothetical protein Os03g60660
										#	b	b++	b*	b*++	b0	b0++	Seq.	y	y++	y*	y*++	y0	y0++	#
										1	129.07	65.04	112.04	56.52			Q							10
										2	186.09	93.55	169.06	85.03			G	1029.48	515.24	1012.45	506.73	1011.47	506.24	9
										3	429.12	215.06	412.09	206.55			Y	972.45	486.73	955.43	478.22	954.44	477.73	8
										4	486.14	243.57	469.11	235.06			G	729.43	365.22	712.4	356.7	711.41	356.21	7
										5	585.21	293.11	568.18	284.59			V	672.4	336.71	655.38	328.19	654.39	327.7	6
										6	698.29	349.65	681.26	341.14			L	573.34	287.17	556.31	278.66	555.32	278.17	5
										7	813.32	407.16	796.29	398.65	795.31	398.16	D	460.25	230.63	443.22	222.12	442.24	221.62	4
										8	884.35	442.68	867.33	434.17	866.34	433.68	A	345.22	173.12	328.2	164.6			3
										9	983.42	492.22	966.4	483.7	965.41	483.21	V	274.19	137.6	257.16	129.08			2
										10							R	175.12	88.06	158.09	79.55			1
	transposon protein, putative, CACTA, En/Spm sub-class, expressed Os01g09220
										#	b	b++	b0	b0++	Seq.	y	y++	y*	y*++	y0	y0++	#
										1	114.09	57.55			L							8
										2	185.13	93.07			A	743.4	372.21	726.38	363.69	725.39	363.2	7
										3	286.18	143.59	268.17	134.59	T	672.37	336.69	655.34	328.17	654.36	327.68	6
										4	343.2	172.1	325.19	163.1	G	571.32	286.16	554.29	277.65	553.31	277.16	5
										5	472.24	236.62	454.23	227.62	E	514.3	257.65	497.27	249.14	496.29	248.65	4
										6	569.29	285.15	551.28	276.14	P	385.26	193.13	368.23	184.62			3
										7	682.38	341.69	664.37	332.69	L	288.2	144.61	271.18	136.09			2
										8					R	175.12	88.06	158.09	79.55			1
	Shugoshin C terminus family protein, expressed Os02g55570
										#	b	b++	b*	b*++	b0	b0++	Seq.	y	y++	y*	y*++	y0	y0++	#
										1	88.04	44.52			70.03	35.52	S							8
										2	175.07	88.04			157.06	79.03	S	758.43	379.72	741.4	371.2	740.42	370.71	7
										3	274.14	137.57			256.13	128.57	V	671.39	336.2	654.37	327.69	653.38	327.2	6
										4	331.16	166.08			313.15	157.08	G	572.33	286.67	555.3	278.15	554.32	277.66	5
										5	487.26	244.13	470.24	235.62	469.25	235.13	R	515.3	258.16	498.28	249.64	497.29	249.15	4
										6	584.32	292.66	567.29	284.15	566.3	283.66	P	359.2	180.11	342.18	171.59	341.19	171.1	3
										7	671.35	336.18	654.32	327.66	653.34	327.17	S	262.15	131.58	245.12	123.07	244.14	122.57	2
										8							R	175.12	88.06	158.09	79.55			1
5
	hypothetical protein Os10g21540
										#	b	b++	b0	b0++	Seq.	y	y++	y*	y*++	y0	y0++	#
										1	88.04	44.52	70.03	35.52	S							8
										2	201.12	101.07	183.11	92.06	L	745.46	373.23	728.43	364.72	727.45	364.23	7
										3	288.16	144.58	270.14	135.58	S	632.37	316.69	615.35	308.18	614.36	307.68	6
										4	401.24	201.12	383.23	192.12	L	545.34	273.17	528.31	264.66	527.33	264.17	5
										5	458.26	229.63	440.25	220.63	G	432.26	216.63	415.23	208.12	414.25	207.63	4
										6	545.29	273.15	527.28	264.14	S	375.24	188.12	358.21	179.61	357.22	179.12	3
										7	658.38	329.69	640.37	320.69	L	288.2	144.61	271.18	136.09			2
										8					R	175.12	88.06	158.09	79.55			1
	pentatricopeptide, putative, expressed Os04g46010
										#	b	b++	b*	b*++	b0	b0++	Seq.	y	y++	y*	y*++	y0	y0++	#
										1	148.08	74.54					F							17
										2	235.11	118.06			217.1	109.05	S	1707.88	854.45	1690.86	845.93	1689.87	845.44	16
										3	348.19	174.6			330.18	165.59	L	1620.85	810.93	1603.82	802.42	1602.84	801.92	15
										4	435.22	218.12			417.21	209.11	S	1507.77	754.39	1490.74	745.87	1489.76	745.38	14
										5	522.26	261.63			504.25	252.63	S	1420.74	710.87	1403.71	702.36	1402.72	701.87	13
										6	609.29	305.15			591.28	296.14	S	1333.7	667.36	1316.68	658.84	1315.69	658.35	12
										7	724.31	362.66			706.3	353.66	D	1246.67	623.84	1229.64	615.33	1228.66	614.83	11
										8	871.35	436.18			853.34	427.17	M	1131.64	566.33	1114.62	557.81	1113.63	557.32	10
										9	942.39	471.7			924.38	462.69	A	984.61	492.81	967.58	484.29	966.6	483.8	9
										10	1055.47	528.24			1037.46	519.23	I	913.57	457.29	896.55	448.78	895.56	448.28	8
										11	1183.53	592.27	1166.5	583.76	1165.52	583.26	Q	800.49	400.75	783.46	392.23	782.48	391.74	7
										12	1296.61	648.81	1279.59	640.3	1278.6	639.81	L	672.43	336.72	655.4	328.2	654.42	327.71	6
										13	1411.64	706.32	1394.61	697.81	1393.63	697.32	D	559.34	280.18	542.32	271.66	541.33	271.17	5
										14	1524.73	762.87	1507.7	754.35	1506.71	753.86	L	444.32	222.66	427.29	214.15			4
										15	1637.81	819.41	1620.78	810.89	1619.8	810.4	I	331.23	166.12	314.21	157.61			3
										16	1708.85	854.93	1691.82	846.41	1690.84	845.92	A	218.15	109.58	201.12	101.07			2
										17							K	147.11	74.06	130.09	65.55			1
	Chlorophyll a-b binding protein 8, chloroplast precursor, putative, expressed Os02g10390
										#	b	b++	b0	b0++	Seq.	y	y++	y*	y*++	y0	y0++	#
										1	102.05	51.53	84.04	42.53	T							17
										2	173.09	87.05	155.08	78.04	A	1650.83	825.92	1633.8	817.4	1632.82	816.91	16
										3	320.13	160.57	302.12	151.56	M	1579.79	790.4	1562.76	781.88	1561.78	781.39	15
										4	467.16	234.09	449.15	225.08	M	1432.75	716.88	1415.73	708.37	1414.74	707.88	14
										5	524.18	262.6	506.17	253.59	G	1285.72	643.36	1268.69	634.85	1267.71	634.36	13
										6	623.25	312.13	605.24	303.12	V	1228.7	614.85	1211.67	606.34	1210.69	605.85	12
										7	722.32	361.66	704.31	352.66	V	1129.63	565.32	1112.6	556.8	1111.62	556.31	11
										8	779.34	390.17	761.33	381.17	G	1030.56	515.78	1013.53	507.27	1012.55	506.78	10
										9	926.38	463.69	908.37	454.69	M	973.54	487.27	956.51	478.76	955.53	478.27	9
										10	1025.45	513.23	1007.44	504.22	V	826.5	413.76	809.48	405.24	808.49	404.75	8
										11	1096.48	548.75	1078.47	539.74	A	727.43	364.22	710.41	355.71	709.42	355.22	7
										12	1193.54	597.27	1175.53	588.27	P	656.4	328.7	639.37	320.19	638.39	319.7	6
										13	1322.58	661.79	1304.57	652.79	E	559.34	280.18	542.32	271.66	541.33	271.17	5
										14	1435.66	718.34	1417.65	709.33	L	430.3	215.65	413.28	207.14			4
										15	1548.75	774.88	1530.74	765.87	L	317.22	159.11	300.19	150.6			3
										16	1605.77	803.39	1587.76	794.38	G	204.13	102.57	187.11	94.06			2
										17					K	147.11	74.06	130.09	65.55			1
6
	Protein kinase domain containing protein Os09g18010
										#	b	b++	b*	b*++	b0	b0++	Seq.	y	y++	y*	y*++	y0	y0++	#
										1	102.05	51.53			84.04	42.53	T							13
										2	189.09	95.05			171.08	86.04	S	1298.78	649.89	1281.75	641.38	1280.77	640.89	12
										3	303.13	152.07	286.1	143.56	285.12	143.06	N	1211.75	606.38	1194.72	597.86			11
										4	416.21	208.61	399.19	200.1	398.2	199.61	I	1097.7	549.36	1080.68	540.84			10
										5	529.3	265.15	512.27	256.64	511.29	256.15	L	984.62	492.81	967.59	484.3			9
										6	642.38	321.69	625.36	313.18	624.37	312.69	L	871.54	436.27	854.51	427.76			8
										7	699.4	350.21	682.38	341.69	681.39	341.2	G	758.45	379.73	741.43	371.22			7
										8	827.5	414.25	810.47	405.74	809.49	405.25	K	701.43	351.22	684.4	342.71			6
										9	941.54	471.27	924.51	462.76	923.53	462.27	N	573.34	287.17	556.31	278.66			5
										10	1054.63	527.82	1037.6	519.3	1036.61	518.81	L	459.29	230.15	442.27	221.64			4
										11	1182.68	591.85	1165.66	583.33	1164.67	582.84	Q	346.21	173.61	329.18	165.09			3
										12	1253.72	627.36	1236.69	618.85	1235.71	618.36	A	218.15	109.58	201.12	101.07			2
										13							K	147.11	74.06	130.09	65.55			1
	ATP-dependent Clp protease proteolytic subunit, putative, expressed Os05g51450
										#	b	b++	b0	b0++	Seq.	y	y++	y*	y*++	y0	y0++	#
										1	88.04	44.52	70.03	35.52	S							14
										2	175.07	88.04	157.06	79.03	S	1383.75	692.38	1366.72	683.86	1365.74	683.37	13
										3	246.11	123.56	228.1	114.55	A	1296.72	648.86	1279.69	640.35	1278.71	639.86	12
										4	343.16	172.08	325.15	163.08	P	1225.68	613.34	1208.65	604.83	1207.67	604.34	11
										5	458.19	229.6	440.18	220.59	D	1128.63	564.82	1111.6	556.3	1110.62	555.81	10
										6	571.27	286.14	553.26	277.13	L	1013.6	507.3	996.57	498.79	995.59	498.3	9
										7	668.32	334.67	650.31	325.66	P	900.51	450.76	883.49	442.25	882.5	441.76	8
										8	755.36	378.18	737.35	369.18	S	803.46	402.23	786.44	393.72	785.45	393.23	7
										9	868.44	434.72	850.43	425.72	L	716.43	358.72	699.4	350.21	698.42	349.71	6
										10	981.53	491.27	963.51	482.26	L	603.35	302.18	586.32	293.66	585.34	293.17	5
										11	1094.61	547.81	1076.6	538.8	L	490.26	245.63	473.24	237.12	472.25	236.63	4
										12	1209.64	605.32	1191.63	596.32	D	377.18	189.09	360.15	180.58	359.17	180.09	3
										13	1296.67	648.84	1278.66	639.83	S	262.15	131.58	245.12	123.07	244.14	122.57	2
										14					R	175.12	88.06	158.09	79.55			1
7
	Chaperone protein dnaJ, putative, expressed Os05g26902
										#	b	b++	b*	b*++	b0	b0++	Seq.	y	y++	y*	y*++	y0	y0++	#
										1	114.09	57.55					L							10
										2	227.18	114.09					I	1043.57	522.29	1026.55	513.78	1025.56	513.28	9
										3	356.22	178.61			338.21	169.61	E	930.49	465.75	913.46	457.23	912.48	456.74	8
										4	485.26	243.13			467.25	234.13	E	801.45	401.23	784.42	392.71	783.44	392.22	7
										5	598.34	299.68			580.33	290.67	L	672.4	336.71	655.38	328.19			6
										6	669.38	335.19			651.37	326.19	A	559.32	280.16	542.29	271.65			5
										7	783.42	392.22	766.4	383.7	765.41	383.21	N	488.28	244.64	471.26	236.13			4
										8	896.51	448.76	879.48	440.24	878.5	439.75	L	374.24	187.62	357.21	179.11			3
										9	1010.55	505.78	993.53	497.27	992.54	496.77	N	261.16	131.08	244.13	122.57			2
										10							K	147.11	74.06	130.09	65.55			1
9
	Zinc finger, C2H2 type family protein, expressed Os11g25610
										#	b	b++	b0	b0++	Seq.	y	y++	y*	y*++	y0	y0++	#
										1	100.08	50.54			V							8
										2	201.12	101.07	183.11	92.06	T	771.44	386.22	754.41	377.71	753.43	377.22	7
										3	300.19	150.6	282.18	141.59	V	670.39	335.7	653.36	327.18	652.38	326.69	6
										4	399.26	200.13	381.25	191.13	V	571.32	286.16	554.29	277.65	553.31	277.16	5
										5	470.3	235.65	452.29	226.65	A	472.25	236.63	455.22	228.12	454.24	227.62	4
										6	599.34	300.17	581.33	291.17	E	401.21	201.11	384.19	192.6	383.2	192.11	3
										7	696.39	348.7	678.38	339.69	P	272.17	136.59	255.15	128.08			2
										8					R	175.12	88.06	158.09	79.55			1
10
	RNA recognition motif putative Os02g12850
										#	b	b++	b0	b0++	Seq.	y	y++	y*	y*++	y0	y0++	#
										1	58.03	29.52			G							15
										2	205.1	103.05			F	1648.75	824.88	1631.72	816.36	1630.74	815.87	14
										3	262.12	131.56			G	1501.68	751.34	1484.65	742.83	1483.67	742.34	13
										4	409.19	205.1			F	1444.66	722.83	1427.63	714.32	1426.65	713.83	12
										5	508.26	254.63			V	1297.59	649.3	1280.56	640.79	1279.58	640.29	11
										6	609.3	305.16	591.29	296.15	T	1198.52	599.76	1181.5	591.25	1180.51	590.76	10
										7	756.37	378.69	738.36	369.68	F	1097.47	549.24	1080.45	540.73	1079.46	540.24	9
										8	885.41	443.21	867.4	434.21	E	950.41	475.71	933.38	467.19	932.4	466.7	8
										9	972.45	486.73	954.44	477.72	S	821.36	411.19	804.34	402.67	803.35	402.18	7
										10	1101.49	551.25	1083.48	542.24	E	734.33	367.67	717.3	359.16	716.32	358.66	6
										11	1216.52	608.76	1198.51	599.76	D	605.29	303.15	588.26	294.63	587.28	294.14	5
										12	1303.55	652.28	1285.54	643.27	S	490.26	245.63	473.24	237.12	472.25	236.63	4
										13	1402.62	701.81	1384.61	692.81	V	403.23	202.12	386.2	193.61	385.22	193.11	3
										14	1531.66	766.33	1513.65	757.33	E	304.16	152.58	287.13	144.07	286.15	143.58	2
										15					R	175.12	88.06	158.09	79.55			1
	Hypothetical protein Os10g21540
										#	b	b++	b0	b0++	Seq.	y	y++	y*	y*++	y0	y0++	#
										1	88.04	44.52	70.03	35.52	S							8
										2	201.12	101.07	183.11	92.06	L	745.46	373.23	728.43	364.72	727.45	364.23	7
										3	288.16	144.58	270.14	135.58	S	632.37	316.69	615.35	308.18	614.36	307.68	6
										4	401.24	201.12	383.23	192.12	L	545.34	273.17	528.31	264.66	527.33	264.17	5
										5	458.26	229.63	440.25	220.63	G	432.26	216.63	415.23	208.12	414.25	207.63	4
										6	545.29	273.15	527.28	264.14	S	375.24	188.12	358.21	179.61	357.22	179.12	3
										7	658.38	329.69	640.37	320.69	L	288.2	144.61	271.18	136.09			2
										8					R	175.12	88.06	158.09	79.55			1
	Serine carboxypeptidase Os01g43890
										#	b	b++	b0	b0++	Seq.	y	y++	y*	y*++	y0	y0++	#
										1	148.04	74.52			M							7
										2	219.08	110.04			A	680.37	340.69	663.35	332.18	662.36	331.68	6
										3	306.11	153.56	288.1	144.55	S	609.34	305.17	592.31	296.66	591.32	296.17	5
										4	453.18	227.09	435.17	218.09	F	522.3	261.66	505.28	253.14	504.29	252.65	4
										5	566.26	283.64	548.25	274.63	L	375.24	188.12	358.21	179.61	357.22	179.12	3
										6	653.3	327.15	635.29	318.15	S	262.15	131.58	245.12	123.07	244.14	122.57	2
										7					R	175.12	88.06	158.09	79.55			1
	ICE-like protease (caspase) p20 domain Os01g58580
										#	b	b++	b*	b*++	b0	b0++	Seq.	y	y++	y*	y*++	y0	y0++	#
										1	148.04	74.52					M							14
										2	249.09	125.05			231.08	116.04	T	1424.71	712.86	1407.68	704.34	1406.7	703.85	13
										3	362.17	181.59			344.16	172.59	L	1323.66	662.33	1306.63	653.82	1305.65	653.33	12
										4	509.24	255.13			491.23	246.12	F	1210.57	605.79	1193.55	597.28	1192.56	596.79	11
										5	623.29	312.15	606.26	303.63	605.28	303.14	N	1063.51	532.26	1046.48	523.74	1045.49	523.25	10
										6	736.37	368.69	719.34	360.18	718.36	359.68	I	949.46	475.23	932.44	466.72	931.45	466.23	9
										7	883.44	442.22	866.41	433.71	865.43	433.22	F	836.38	418.69	819.35	410.18	818.37	409.69	8
										8	940.46	470.73	923.43	462.22	922.45	461.73	G	689.31	345.16	672.28	336.65	671.3	336.15	7
										9	1055.49	528.25	1038.46	519.73	1037.48	519.24	D	632.29	316.65	615.26	308.13	614.28	307.64	6
										10	1170.51	585.76	1153.49	577.25	1152.5	576.76	D	517.26	259.13	500.24	250.62	499.25	250.13	5
										11	1241.55	621.28	1224.52	612.77	1223.54	612.27	A	402.23	201.62	385.21	193.11	384.22	192.62	4
										12	1328.58	664.79	1311.56	656.28	1310.57	655.79	S	331.2	166.1	314.17	157.59	313.19	157.1	3
										13	1425.64	713.32	1408.61	704.81	1407.62	704.32	P	244.17	122.59	227.14	114.07			2
										14							K	147.11	74.06	130.09	65.55			1
	Copper amine oxidase, enzyme domain, putative Os07g38440
										#	b	b++	b*	b*++	Seq.	y	y++	y*	y*++	#
										1	161.04	81.02			C					16
										2	260.11	130.56			V	1315.66	658.34	1298.64	649.82	15
										3	331.14	166.08			A	1216.6	608.8	1199.57	600.29	14
										4	430.21	215.61			V	1145.56	573.28	1128.53	564.77	13
										5	487.23	244.12			G	1046.49	523.75	1029.46	515.24	12
										6	544.25	272.63			G	989.47	495.24	972.44	486.73	11
										7	643.32	322.17			V	932.45	466.73	915.42	458.21	10
										8	803.35	402.18			C	833.38	417.19	816.35	408.68	9
										9	860.38	430.69			G	673.35	337.18	656.32	328.66	8
										10	917.4	459.2			G	616.33	308.67	599.3	300.15	7
										11	974.42	487.71			G	559.31	280.16	542.28	271.64	6
										12	1031.44	516.22			G	502.28	251.65	485.26	243.13	5
										13	1088.46	544.73			G	445.26	223.14	428.24	214.62	4
										14	1145.48	573.24			G	388.24	194.62	371.21	186.11	3
										15	1301.58	651.3	1284.56	642.78	R	331.22	166.11	314.19	157.6	2
										16					R	175.12	88.06	158.09	79.55	1
11
	Zinc finger, C2H2 type family protein, expressed Os11g25610
										#	b	b++	b0	b0++	Seq.	y	y++	y*	y*++	y0	y0++	#
										1	100.08	50.54			V							8
										2	201.12	101.07	183.11	92.06	T	771.44	386.22	754.41	377.71	753.43	377.22	7
										3	300.19	150.6	282.18	141.59	V	670.39	335.7	653.36	327.18	652.38	326.69	6
										4	399.26	200.13	381.25	191.13	V	571.32	286.16	554.29	277.65	553.31	277.16	5
										5	470.3	235.65	452.29	226.65	A	472.25	236.63	455.22	228.12	454.24	227.62	4
										6	599.34	300.17	581.33	291.17	E	401.21	201.11	384.19	192.6	383.2	192.11	3
										7	696.39	348.7	678.38	339.69	P	272.17	136.59	255.15	128.08			2
										8					R	175.12	88.06	158.09	79.55			1
12
	Protein kinase domain, putative Os01g60280
										#	b	b++	b*	b*++	b0	b0++	Seq.	y	y++	y*	y*++	y0	y0++	#
										1	58.03	29.52					G							12
										2	172.07	86.54	155.05	78.03			N	1102.61	551.81	1085.58	543.3	1084.6	542.8	11
										3	285.16	143.08	268.13	134.57			L	988.57	494.79	971.54	486.27	970.56	485.78	10
										4	386.2	193.61	369.18	185.09	368.19	184.6	T	875.48	438.25	858.46	429.73	857.47	429.24	9
										5	501.23	251.12	484.2	242.61	483.22	242.11	D	774.44	387.72	757.41	379.21	756.43	378.72	8
										6	558.25	279.63	541.23	271.12	540.24	270.62	G	659.41	330.21	642.38	321.69	641.4	321.2	7
										7	659.3	330.15	642.27	321.64	641.29	321.15	T	602.39	301.7	585.36	293.18	584.38	292.69	6
										8	730.34	365.67	713.31	357.16	712.33	356.67	A	501.34	251.17	484.31	242.66			5
										9	829.41	415.21	812.38	406.69	811.39	406.2	V	430.3	215.65	413.28	207.14			4
										10	900.44	450.72	883.42	442.21	882.43	441.72	A	331.23	166.12	314.21	157.61			3
										11	1013.53	507.27	996.5	498.75	995.52	498.26	I	260.2	130.6	243.17	122.09			2
										12							K	147.11	74.06	130.09	65.55			1
13
	Stromal 70 kD heat shock-related protein, chloroplast precursor, putative, expressed Os12g14070
										#	b	b++	b*	b*++	b0	b0++	Seq.	y	y++	y*	y*++	y0	y0++	#
										1	72.04	36.53					A							26
										2	200.14	100.57	183.11	92.06			K	2679.39	1340.2	2662.36	1331.69	2661.38	1331.19	25
										3	347.17	174.09	330.15	165.58			M	2551.3	1276.15	2534.27	1267.64	2533.29	1267.15	24
										4	476.22	238.61	459.19	230.1	458.21	229.61	E	2404.26	1202.63	2387.23	1194.12	2386.25	1193.63	23
										5	589.3	295.15	572.27	286.64	571.29	286.15	L	2275.22	1138.11	2258.19	1129.6	2257.21	1129.11	22
										6	676.33	338.67	659.31	330.16	658.32	329.67	S	2162.13	1081.57	2145.11	1073.06	2144.12	1072.57	21
										7	777.38	389.19	760.35	380.68	759.37	380.19	T	2075.1	1038.05	2058.08	1029.54	2057.09	1029.05	20
										8	890.47	445.74	873.44	437.22	872.45	436.73	L	1974.05	987.53	1957.03	979.02	1956.04	978.53	19
										9	977.5	489.25	960.47	480.74	959.49	480.25	S	1860.97	930.99	1843.94	922.48	1842.96	921.98	18
										10	1105.56	553.28	1088.53	544.77	1087.55	544.28	Q	1773.94	887.47	1756.91	878.96	1755.93	878.47	17
										11	1206.6	603.81	1189.58	595.29	1188.59	594.8	T	1645.88	823.44	1628.85	814.93	1627.87	814.44	16
										12	1320.65	660.83	1303.62	652.31	1302.64	651.82	N	1544.83	772.92	1527.81	764.41	1526.82	763.91	15
										13	1433.73	717.37	1416.7	708.86	1415.72	708.36	I	1430.79	715.9	1413.76	707.38	1412.78	706.89	14
										14	1520.76	760.88	1503.74	752.37	1502.75	751.88	S	1317.7	659.36	1300.68	650.84	1299.69	650.35	13
										15	1633.85	817.43	1616.82	808.91	1615.84	808.42	L	1230.67	615.84	1213.65	607.33	1212.66	606.83	12
										16	1730.9	865.95	1713.87	857.44	1712.89	856.95	P	1117.59	559.3	1100.56	550.78	1099.58	550.29	11
										17	1877.97	939.49	1860.94	930.97	1859.96	930.48	F	1020.54	510.77	1003.51	502.26	1002.53	501.77	10
										18	1991.05	996.03	1974.03	987.52	1973.04	987.02	I	873.47	437.24	856.44	428.72	855.46	428.23	9
										19	2092.1	1046.55	2075.07	1038.04	2074.09	1037.55	T	760.38	380.7	743.36	372.18	742.37	371.69	8
										20	2163.14	1082.07	2146.11	1073.56	2145.13	1073.07	A	659.34	330.17	642.31	321.66	641.33	321.17	7
										21	2264.18	1132.6	2247.16	1124.08	2246.17	1123.59	T	588.3	294.65	571.27	286.14	570.29	285.65	6
										22	2335.22	1168.11	2318.19	1159.6	2317.21	1159.11	A	487.25	244.13	470.22	235.62	469.24	235.12	5
										23	2450.25	1225.63	2433.22	1217.11	2432.24	1216.62	D	416.21	208.61	399.19	200.1	398.2	199.61	4
										24	2507.27	1254.14	2490.24	1245.63	2489.26	1245.13	G	301.19	151.1	284.16	142.58			3
										25	2604.32	1302.66	2587.3	1294.15	2586.31	1293.66	P	244.17	122.59	227.14	114.07			2
										26							K	147.11	74.06	130.09	65.55			1
	Serine carboxypeptidase family protein, expressed Os01g43890
										#	b	b++	b0	b0++	Seq.	y	y++	y*	y*++	y0	y0++	#
										1	148.04	74.52			M							7
										2	219.08	110.04			A	680.37	340.69	663.35	332.18	662.36	331.68	6
										3	306.11	153.56	288.1	144.55	S	609.34	305.17	592.31	296.66	591.32	296.17	5
										4	453.18	227.09	435.17	218.09	F	522.3	261.66	505.28	253.14	504.29	252.65	4
										5	566.26	283.64	548.25	274.63	L	375.24	188.12	358.21	179.61	357.22	179.12	3
										6	653.3	327.15	635.29	318.15	S	262.15	131.58	245.12	123.07	244.14	122.57	2
										7					R	175.12	88.06	158.09	79.55			1
14
	Leucine Rich Repeat family protein, expressed Os02g05950
										#	b	b++	b*	b*++	b0	b0++	Seq.	y	y++	y*	y*++	y0	y0++	#
										1	88.04	44.52			70.03	35.52	S							11
										2	175.07	88.04			157.06	79.03	S	1206.67	603.84	1189.65	595.33	1188.66	594.83	10
										3	289.11	145.06	272.09	136.55	271.1	136.06	N	1119.64	560.32	1102.61	551.81	1101.63	551.32	9
										4	402.2	201.6	385.17	193.09	384.19	192.6	I	1005.6	503.3	988.57	494.79	987.59	494.3	8
										5	515.28	258.14	498.26	249.63	497.27	249.14	L	892.51	446.76	875.49	438.25	874.5	437.76	7
										6	628.37	314.69	611.34	306.17	610.36	305.68	L	779.43	390.22	762.4	381.71	761.42	381.21	6
										7	743.39	372.2	726.37	363.69	725.38	363.2	D	666.35	333.68	649.32	325.16	648.34	324.67	5
										8	871.49	436.25	854.46	427.73	853.48	427.24	K	551.32	276.16	534.29	267.65	533.31	267.16	4
										9	1000.53	500.77	983.5	492.26	982.52	491.76	E	423.22	212.12	406.2	203.6	405.21	203.11	3
										10	1147.6	574.3	1130.57	565.79	1129.59	565.3	F	294.18	147.59	277.15	139.08			2
										11							K	147.11	74.06	130.09	65.55			1
	NB-ARC domain containing protein Os11g24170
										#	b	b++	b*	b*++	b0	b0++	Seq.	y	y++	y*	y*++	y0	y0++	#
										1	102.05	51.53			84.04	42.53	T							12
										2	159.08	80.04			141.07	71.04	G	1164.59	582.8	1147.57	574.29	1146.58	573.79	11
										3	216.1	108.55			198.09	99.55	G	1107.57	554.29	1090.54	545.78	1089.56	545.28	10
										4	303.13	152.07			285.12	143.06	S	1050.55	525.78	1033.52	517.27	1032.54	516.77	9
										5	417.17	209.09	400.15	200.58	399.16	200.08	N	963.52	482.26	946.49	473.75	945.51	473.26	8
										6	546.22	273.61	529.19	265.1	528.2	264.61	E	849.48	425.24	832.45	416.73	831.46	416.24	7
										7	659.3	330.15	642.27	321.64	641.29	321.15	L	720.43	360.72	703.41	352.21	702.42	351.71	6
										8	806.33	403.67	789.31	395.16	788.32	394.67	M	607.35	304.18	590.32	295.66	589.34	295.17	5
										9	905.4	453.21	888.38	444.69	887.39	444.2	V	460.31	230.66	443.29	222.15	442.3	221.65	4
										10	1018.49	509.75	1001.46	501.23	1000.48	500.74	L	361.24	181.13	344.22	172.61	343.23	172.12	3
										11	1119.54	560.27	1102.51	551.76	1101.52	551.27	T	248.16	124.58	231.13	116.07	230.15	115.58	2
										12							K	147.11	74.06	130.09	65.55			1
	Protein kinase domain containing protein Os04g01890
										#	b	b++	b*	b*++	b0	b0++	Seq.	y	y++	y*	y*++	y0	y0++	#
										1	88.04	44.52			70.03	35.52	S							11
										2	175.07	88.04			157.06	79.03	S	1234.64	617.82	1217.62	609.31	1216.63	608.82	10
										3	289.11	145.06	272.09	136.55	271.1	136.06	N	1147.61	574.31	1130.58	565.8	1129.6	565.3	9
										4	402.2	201.6	385.17	193.09	384.19	192.6	I	1033.57	517.29	1016.54	508.77	1015.56	508.28	8
										5	515.28	258.14	498.26	249.63	497.27	249.14	L	920.48	460.75	903.46	452.23	902.47	451.74	7
										6	628.37	314.69	611.34	306.17	610.36	305.68	L	807.4	404.2	790.37	395.69	789.39	395.2	6
										7	743.39	372.2	726.37	363.69	725.38	363.2	D	694.32	347.66	677.29	339.15	676.3	338.66	5
										8	871.45	436.23	854.43	427.72	853.44	427.22	Q	579.29	290.15	562.26	281.63	561.28	281.14	4
										9	1000.49	500.75	983.47	492.24	982.48	491.75	E	451.23	226.12	434.2	217.61	433.22	217.11	3
										10	1147.56	574.29	1130.54	565.77	1129.55	565.28	F	322.19	161.6	305.16	153.08			2
										11							R	175.12	88.06	158.09	79.55			1
	Protein kinase domain containing protein, expressed Os07g35700
										#	b	b++	b*	b*++	b0	b0++	Seq.	y	y++	y*	y*++	y0	y0++	#
										1	58.03	29.52					G							23
										2	186.09	93.55	169.06	85.03			Q	2771.26	1386.13	2754.23	1377.62	2753.25	1377.13	22
										3	429.12	215.06	412.09	206.55			Y	2643.2	1322.1	2626.17	1313.59	2625.19	1313.1	21
										4	596.12	298.56	579.09	290.05	578.1	289.56	S	2400.17	1200.59	2383.14	1192.07	2382.16	1191.58	20
										5	727.16	364.08	710.13	355.57	709.15	355.08	M	2233.17	1117.09	2216.14	1108.58	2215.16	1108.08	19
										6	855.25	428.13	838.22	419.62	837.24	419.12	K	2102.13	1051.57	2085.1	1043.06	2084.12	1042.56	18
										7	968.33	484.67	951.31	476.16	950.32	475.67	L	1974.03	987.52	1957.01	979.01	1956.02	978.52	17
										8	1083.36	542.18	1066.34	533.67	1065.35	533.18	D	1860.95	930.98	1843.92	922.47	1842.94	921.97	16
										9	1182.43	591.72	1165.4	583.21	1164.42	582.71	V	1745.92	873.47	1728.9	864.95	1727.91	864.46	15
										10	1425.46	713.23	1408.43	704.72	1407.45	704.23	Y	1646.86	823.93	1629.83	815.42	1628.84	814.93	14
										11	1512.49	756.75	1495.47	748.24	1494.48	747.74	S	1403.83	702.42	1386.8	693.9	1385.82	693.41	13
										12	1659.56	830.28	1642.53	821.77	1641.55	821.28	F	1316.79	658.9	1299.77	650.39	1298.78	649.9	12
										13	1716.58	858.79	1699.56	850.28	1698.57	849.79	G	1169.73	585.37	1152.7	576.85	1151.71	576.36	11
										14	1815.65	908.33	1798.62	899.82	1797.64	899.32	V	1112.7	556.86	1095.68	548.34	1094.69	547.85	10
										15	1928.73	964.87	1911.71	956.36	1910.72	955.87	L	1013.64	507.32	996.61	498.81	995.62	498.32	9
										16	2027.8	1014.4	2010.78	1005.89	2009.79	1005.4	V	900.55	450.78	883.52	442.27	882.54	441.77	8
										17	2140.89	1070.95	2123.86	1062.43	2122.88	1061.94	L	801.48	401.25	784.46	392.73	783.47	392.24	7
										18	2269.93	1135.47	2252.9	1126.95	2251.92	1126.46	E	688.4	344.7	671.37	336.19	670.39	335.7	6
										19	2383.01	1192.01	2365.99	1183.5	2365	1183.01	I	559.36	280.18	542.33	271.67	541.35	271.18	5
										20	2496.1	1248.55	2479.07	1240.04	2478.09	1239.55	I	446.27	223.64	429.25	215.13	428.26	214.63	4
										21	2597.15	1299.08	2580.12	1290.56	2579.13	1290.07	T	333.19	167.1	316.16	158.58	315.18	158.09	3
										22	2654.17	1327.59	2637.14	1319.07	2636.16	1318.58	G	232.14	116.57	215.11	108.06			2
										23							R	175.12	88.06	158.09	79.55			1
15
	Protein kinase domain containing protein, expressed Os02g53720
										#	b	b++	b0	b0++	Seq.	y	y++	y*	y*++	y0	y0++	#
										1	130.05	65.53	112.04	56.52	E							13
										2	277.12	139.06	259.11	130.06	F	1352.69	676.85	1335.67	668.34	1334.68	667.85	12
										3	406.16	203.58	388.15	194.58	E	1205.63	603.32	1188.6	594.8	1187.62	594.31	11
										4	507.21	254.11	489.2	245.1	T	1076.58	538.8	1059.56	530.28	1058.57	529.79	10
										5	636.25	318.63	618.24	309.62	E	975.54	488.27	958.51	479.76	957.53	479.27	9
										6	749.34	375.17	731.32	366.17	L	846.49	423.75	829.47	415.24	828.48	414.74	8
										7	878.38	439.69	860.37	430.69	E	733.41	367.21	716.38	358.69	715.4	358.2	7
										8	979.43	490.22	961.41	481.21	T	604.37	302.69	587.34	294.17	586.36	293.68	6
										9	1078.49	539.75	1060.48	530.75	V	503.32	252.16	486.29	243.65	485.31	243.16	5
										10	1135.52	568.26	1117.5	559.26	G	404.25	202.63	387.22	194.12	386.24	193.62	4
										11	1222.55	611.78	1204.54	602.77	S	347.23	174.12	330.2	165.6	329.22	165.11	3
										12	1335.63	668.32	1317.62	659.31	I	260.2	130.6	243.17	122.09			2
										13					K	147.11	74.06	130.09	65.55			1
	Expressed protein Os01g68720
										#	b	b++	b*	b*++	b0	b0++	Seq.	y	y++	y*	y*++	y0	y0++	#
										1	88.04	44.52			70.03	35.52	S							25
										2	175.07	88.04			157.06	79.03	S	2296.95	1148.98	2279.92	1140.46	2278.94	1139.97	24
										3	361.15	181.08			343.14	172.07	W	2209.92	1105.46	2192.89	1096.95	2191.91	1096.46	23
										4	475.19	238.1	458.17	229.59	457.18	229.1	N	2023.84	1012.42	2006.81	1003.91	2005.83	1003.42	22
										5	562.23	281.62	545.2	273.1	544.22	272.61	S	1909.79	955.4	1892.77	946.89	1891.78	946.4	21
										6	659.28	330.14	642.25	321.63	641.27	321.14	P	1822.76	911.88	1805.74	903.37	1804.75	902.88	20
										7	822.34	411.67	805.32	403.16	804.33	402.67	Y	1725.71	863.36	1708.68	854.85	1707.7	854.35	19
										8	985.41	493.21	968.38	484.69	967.39	484.2	Y	1562.65	781.83	1545.62	773.31	1544.64	772.82	18
										9	1100.43	550.72	1083.41	542.21	1082.42	541.71	D	1399.58	700.3	1382.56	691.78	1381.57	691.29	17
										10	1201.48	601.24	1184.45	592.73	1183.47	592.24	T	1284.56	642.78	1267.53	634.27	1266.55	633.78	16
										11	1288.51	644.76	1271.49	636.25	1270.5	635.75	S	1183.51	592.26	1166.48	583.74	1165.5	583.25	15
										12	1375.54	688.28	1358.52	679.76	1357.53	679.27	S	1096.48	548.74	1079.45	540.23	1078.47	539.74	14
										13	1538.61	769.81	1521.58	761.29	1520.6	760.8	Y	1009.44	505.23	992.42	496.71	991.43	496.22	13
										14	1595.63	798.32	1578.6	789.8	1577.62	789.31	G	846.38	423.69	829.35	415.18	828.37	414.69	12
										15	1666.67	833.84	1649.64	825.32	1648.66	824.83	A	789.36	395.18	772.33	386.67	771.35	386.18	11
										16	1723.69	862.35	1706.66	853.83	1705.68	853.34	G	718.32	359.66	701.3	351.15	700.31	350.66	10
										17	1810.72	905.86	1793.69	897.35	1792.71	896.86	S	661.3	331.15	644.27	322.64	643.29	322.15	9
										18	1867.74	934.37	1850.71	925.86	1849.73	925.37	G	574.27	287.64	557.24	279.12			8
										19	1924.76	962.88	1907.74	954.37	1906.75	953.88	G	517.25	259.13	500.22	250.61			7
										20	1981.78	991.4	1964.76	982.88	1963.77	982.39	G	460.23	230.62	443.2	222.1			6
										21	2038.8	1019.91	2021.78	1011.39	2020.79	1010.9	G	403.2	202.11	386.18	193.59			5
										22	2095.83	1048.42	2078.8	1039.9	2077.82	1039.41	G	346.18	173.6	329.16	165.08			4
										23	2152.85	1076.93	2135.82	1068.41	2134.84	1067.92	G	289.16	145.08	272.14	136.57			3
										24	2209.87	1105.44	2192.84	1096.93	2191.86	1096.43	G	232.14	116.57	215.11	108.06			2
										25							R	175.12	88.06	158.09	79.55			1
16
	Serine hydroxymethyltransferase, mitochondrial precursor, putative, expressed Os03g52840
										#	b	b++	b*	b*++	b0	b0++	Seq.	y	y++	y*	y*++	y0	y0++	#
										1	100.08	50.54					V							14
										2	171.11	86.06					A	1394.73	697.87	1377.7	689.36	1376.72	688.86	13
										3	286.14	143.57			268.13	134.57	D	1323.69	662.35	1306.67	653.84	1305.68	653.35	12
										4	433.21	217.11			415.2	208.1	F	1208.67	604.84	1191.64	596.32	1190.66	595.83	11
										5	580.28	290.64			562.27	281.64	F	1061.6	531.3	1044.57	522.79	1043.59	522.3	10
										6	695.3	348.16			677.29	339.15	D	914.53	457.77	897.5	449.26	896.52	448.76	9
										7	766.34	383.67			748.33	374.67	A	799.5	400.26	782.48	391.74			8
										8	837.38	419.19			819.37	410.19	A	728.47	364.74	711.44	356.22			7
										9	936.45	468.73			918.44	459.72	V	657.43	329.22	640.4	320.71			6
										10	1050.49	525.75	1033.46	517.23	1032.48	516.74	N	558.36	279.68	541.33	271.17			5
										11	1163.57	582.29	1146.55	573.78	1145.56	573.28	L	444.32	222.66	427.29	214.15			4
										12	1234.61	617.81	1217.58	609.3	1216.6	608.8	A	331.23	166.12	314.21	157.61			3
										13	1347.69	674.35	1330.67	665.84	1329.68	665.35	L	260.2	130.6	243.17	122.09			2
										14							K	147.11	74.06	130.09	65.55			1
	Aldehyde dehydrogenase, mitochondrial precursor, putative, expressed Os02g49720
										#	b	b++	b*	b*++	b0	b0++	Seq.	y	y++	y*	y*++	y0	y0++	#
										1	114.09	57.55					I							15
										2	185.13	93.07					A	1558.85	779.93	1541.82	771.41	1540.84	770.92	14
										3	313.19	157.1	296.16	148.58			Q	1487.81	744.41	1470.78	735.9	1469.8	735.4	13
										4	442.23	221.62	425.2	213.11	424.22	212.61	E	1359.75	680.38	1342.73	671.87	1341.74	671.37	12
										5	571.27	286.14	554.25	277.63	553.26	277.13	E	1230.71	615.86	1213.68	607.34	1212.7	606.85	11
										6	684.36	342.68	667.33	334.17	666.35	333.68	I	1101.67	551.34	1084.64	542.82	1083.66	542.33	10
										7	831.42	416.22	814.4	407.7	813.41	407.21	F	988.58	494.79	971.56	486.28	970.57	485.79	9
										8	888.45	444.73	871.42	436.21	870.44	435.72	G	841.51	421.26	824.49	412.75	823.5	412.26	8
										9	985.5	493.25	968.47	484.74	967.49	484.25	P	784.49	392.75	767.47	384.24	766.48	383.74	7
										10	1084.57	542.79	1067.54	534.27	1066.56	533.78	V	687.44	344.22	670.41	335.71	669.43	335.22	6
										11	1212.63	606.82	1195.6	598.3	1194.62	597.81	Q	588.37	294.69	571.34	286.18	570.36	285.68	5
										12	1299.66	650.33	1282.63	641.82	1281.65	641.33	S	460.31	230.66	443.29	222.15	442.3	221.65	4
										13	1412.74	706.87	1395.72	698.36	1394.73	697.87	I	373.28	187.14	356.25	178.63			3
										14	1525.83	763.42	1508.8	754.9	1507.82	754.41	L	260.2	130.6	243.17	122.09			2
										15							K	147.11	74.06	130.09	65.55			1
	Alanine aminotransferase 2, putative, expressed Os07g01760
										#	b	b++	b*	b*++	b0	b0++	Seq.	y	y++	y*	y*++	y0	y0++	#
										1	114.09	57.55					L							18
										2	227.18	114.09					L	1648.85	824.93	1631.83	816.42	1630.84	815.93	17
										3	356.22	178.61			338.21	169.61	E	1535.77	768.39	1518.74	759.88	1517.76	759.38	16
										4	427.26	214.13			409.24	205.13	A	1406.73	703.87	1389.7	695.35	1388.72	694.86	15
										5	528.3	264.66			510.29	255.65	T	1335.69	668.35	1318.66	659.84	1317.68	659.34	14
										6	585.32	293.17			567.31	284.16	G	1234.64	617.82	1217.62	609.31	1216.63	608.82	13
										7	698.41	349.71			680.4	340.7	I	1177.62	589.31	1160.59	580.8	1159.61	580.31	12
										8	785.44	393.22			767.43	384.22	S	1064.54	532.77	1047.51	524.26	1046.53	523.77	11
										9	886.49	443.75			868.48	434.74	T	977.51	489.26	960.48	480.74	959.49	480.25	10
										10	985.56	493.28			967.55	484.28	V	876.46	438.73	859.43	430.22	858.45	429.73	9
										11	1082.61	541.81			1064.6	532.8	P	777.39	389.2	760.36	380.68	759.38	380.19	8
										12	1139.63	570.32			1121.62	561.31	G	680.34	340.67	663.31	332.16	662.33	331.67	7
										13	1226.66	613.83			1208.65	604.83	S	623.31	312.16	606.29	303.65	605.3	303.16	6
										14	1283.68	642.35			1265.67	633.34	G	536.28	268.64	519.26	260.13			5
										15	1430.75	715.88			1412.74	706.87	F	479.26	240.13	462.23	231.62			4
										16	1487.77	744.39			1469.76	735.39	G	332.19	166.6	315.17	158.09			3
										17	1615.83	808.42	1598.81	799.91	1597.82	799.41	Q	275.17	138.09	258.14	129.58			2
										18							K	147.11	74.06	130.09	65.55			1
	Actin-1, putative, expressed Os03g50890
										#	b	b++	b*	b*++	b0	b0++	Seq.	y	y++	y*	y*++	y0	y0++	#
										1	88.04	44.52			70.03	35.52	S							16
										2	251.1	126.05			233.09	117.05	Y	1660.85	830.93	1643.83	822.42	1642.84	821.93	15
										3	380.15	190.58			362.13	181.57	E	1497.79	749.4	1480.76	740.89	1479.78	740.39	14
										4	493.23	247.12			475.22	238.11	L	1368.75	684.88	1351.72	676.36	1350.74	675.87	13
										5	590.28	295.64			572.27	286.64	P	1255.66	628.34	1238.64	619.82	1237.65	619.33	12
										6	705.31	353.16			687.3	344.15	D	1158.61	579.81	1141.58	571.3	1140.6	570.8	11
										7	762.33	381.67			744.32	372.66	G	1043.58	522.3	1026.56	513.78	1025.57	513.29	10
										8	890.39	445.7	873.36	437.18	872.38	436.69	Q	986.56	493.79	969.54	485.27	968.55	484.78	9
										9	989.46	495.23	972.43	486.72	971.45	486.23	V	858.5	429.76	841.48	421.24	840.49	420.75	8
										10	1102.54	551.77	1085.51	543.26	1084.53	542.77	I	759.44	380.22	742.41	371.71	741.43	371.22	7
										11	1203.59	602.3	1186.56	593.78	1185.58	593.29	T	646.35	323.68	629.33	315.17	628.34	314.67	6
										12	1316.67	658.84	1299.65	650.33	1298.66	649.83	I	545.3	273.16	528.28	264.64	527.29	264.15	5
										13	1373.69	687.35	1356.67	678.84	1355.68	678.35	G	432.22	216.61	415.19	208.1	414.21	207.61	4
										14	1444.73	722.87	1427.71	714.36	1426.72	713.86	A	375.2	188.1	358.17	179.59	357.19	179.1	3
										15	1573.77	787.39	1556.75	778.88	1555.76	778.39	E	304.16	152.58	287.13	144.07	286.15	143.58	2
										16							R	175.12	88.06	158.09	79.55			1
	Tha8, putative, expressed Os01g06480
										#	b	b++	b0	b0++	Seq.	y	y++	y*	y*++	y0	y0++	#
										1	72.04	36.53			A							8
										2	159.08	80.04	141.07	71.04	S	785.49	393.25	768.46	384.73	767.48	384.24	7
										3	272.16	136.58	254.15	127.58	L	698.46	349.73	681.43	341.22	680.45	340.73	6
[truncated: 678 more rows]
